# Supplementary material for: Anti-masculinization induced by aromatase inhibitors in adult female zebrafish
Source: BMC Genomics. 2020 Jan 7;21:22. doi: 10.1186/s12864-019-6437-z (PMC6947999; doi:10.1186/s12864-019-6437-z)
Supplement: Supplementary file 8 — Additional file 8. The list of differentially expressed genes (DEGs) between solvent control males and EM treated male. [file 12864_2019_6437_MOESM8_ESM.xlsx]

## Sheet: Sheet1
DEGsm2em upregulated in EM-treated male zebrafish
gene id	baseMean	log2FoldChange	lfcSE	stat	pvalue	padj	gene name
ENSDARG00000002656	219.252	3.24248	0.8495	3.81693	0.000135123	0.0295659	stxbp5a
ENSDARG00000003313	314.309	2.95853	0.703503	4.20543	2.60586e-05	0.0119108	eps8l1b
ENSDARG00000003576	284.941	1.21723	0.336327	3.61918	0.000295538	0.0454464	klhl32
ENSDARG00000004459	137.179	2.06706	0.570696	3.622	0.000292335	0.0454464	unc119.2
ENSDARG00000004643	174.856	2.03145	0.483372	4.20266	2.63798e-05	0.0119108	cdhr1a
ENSDARG00000007370	1476.81	1.19472	0.30967	3.85804	0.0001143	0.0279387	dysf
ENSDARG00000008075	139.019	1.50262	0.389531	3.85752	0.000114543	0.0279387	illr4
ENSDARG00000009280	1768.56	2.18887	0.412273	5.30927	1.10066e-07	0.000714653	smyd1a
ENSDARG00000009764	408.46	1.17639	0.308674	3.81111	0.000138347	0.0295659	srek1
ENSDARG00000011582	988.196	1.35704	0.361998	3.74876	0.000177708	0.0345976	sox5
ENSDARG00000013125	203.526	1.29243	0.337581	3.8285	0.000128926	0.0295225	dlx1a
ENSDARG00000013227	138.806	1.8421	0.445913	4.13107	3.61079e-05	0.0139317	glulc
ENSDARG00000013292	196.718	3.73191	0.92321	4.04232	5.2924e-05	0.0170167	tmem179
ENSDARG00000017798	2257.99	1.35571	0.36296	3.73516	0.000187595	0.0352296	bcor
ENSDARG00000022841	138.937	1.1629	0.321287	3.61951	0.000295166	0.0454464	ptk2ba
ENSDARG00000025131	507.221	2.0008	0.479791	4.17016	3.0439e-05	0.0127753	lbx2
ENSDARG00000025808	363.803	2.09161	0.544461	3.84162	0.000122227	0.0288197	taf5l
ENSDARG00000026165	164.092	1.91172	0.520541	3.67256	0.000240133	0.0397204	col11a1a
ENSDARG00000028912	9.76576	6.12895	1.61708	3.79013	0.00015057	0.031511	si:dkey-10h3.2
ENSDARG00000032087	1194.73	1.88386	0.362712	5.19382	2.06017e-07	0.000728648	sgsh
ENSDARG00000033726	199.21	2.05328	0.525797	3.90509	9.41922e-05	0.0246806	tshba
ENSDARG00000034572	42.0047	4.53416	1.18647	3.82157	0.000132606	0.0295659	gpr143
ENSDARG00000039070	261.924	2.11528	0.514903	4.10811	3.98918e-05	0.0142182	im:7138239
ENSDARG00000041141	216.043	1.8896	0.465412	4.06005	4.90621e-05	0.0165261	cryba1a
ENSDARG00000041702	29.746	2.91597	0.61815	4.71725	2.39057e-06	0.00390234	rfx6
ENSDARG00000042988	277.148	2.1268	0.575395	3.69625	0.000218812	0.0380607	slc24a2
ENSDARG00000043141	126.172	1.49579	0.351234	4.25867	2.05647e-05	0.0109101	si:ch211-132f19.7
ENSDARG00000043211	562.112	1.28627	0.315803	4.07301	4.6409e-05	0.0158846	ripk4
ENSDARG00000045153	256.072	3.81921	0.894234	4.27093	1.94661e-05	0.010592	slc16a8
ENSDARG00000052122	38.2369	2.02959	0.523527	3.87675	0.00010586	0.0268545	rag1
ENSDARG00000052520	52.5625	3.17902	0.854926	3.71847	0.000200431	0.0363534	sgms2a
ENSDARG00000055855	80.9337	2.19349	0.569774	3.84976	0.000118234	0.0281914	kcnc3a
ENSDARG00000057769	82.7017	4.98125	1.24875	3.98898	6.63585e-05	0.0201171	pimr55
ENSDARG00000057984	888.536	1.57085	0.37225	4.21987	2.44439e-05	0.0119108	eps8l1a
ENSDARG00000059053	181.65	1.65558	0.38385	4.3131	1.6098e-05	0.0094893	slc13a4
ENSDARG00000068749	224.654	5.50379	1.13619	4.8441	1.2719e-06	0.00269909	si:ch211-250k18.5
ENSDARG00000069194	1102.73	1.40187	0.357521	3.92108	8.81528e-05	0.0244047	mycbpap
ENSDARG00000069804	737.755	1.89326	0.452651	4.18261	2.88185e-05	0.0124808	si:ch211-198k9.6
ENSDARG00000070116	320.792	3.78531	0.904378	4.18554	2.84486e-05	0.0124808	nit1
ENSDARG00000074638	146.477	1.82413	0.490263	3.72071	0.000198662	0.0363431	loxhd1b
ENSDARG00000075909	44.9954	2.20165	0.499939	4.40383	1.06356e-05	0.0075233	slc35f3a
ENSDARG00000075924	48.3376	4.40622	0.966271	4.56002	5.11479e-06	0.00493368	zgc:171558
ENSDARG00000075963	130.117	22.8025	3.9948	5.70805	1.14281e-08	0.000121258	mhc1uba
ENSDARG00000076192	88.9081	1.65591	0.46114	3.59091	0.000329525	0.0495946	ankrd1b
ENSDARG00000076996	66.9761	1.4625	0.399689	3.6591	0.000253102	0.0407162	si:ch73-182a11.2
ENSDARG00000077084	176.184	5.2012	1.37283	3.78866	0.00015146	0.031511	col28a1a
ENSDARG00000077998	36.4759	2.06138	0.540938	3.81075	0.000138547	0.0295659	nitr3a
ENSDARG00000079376	24.9722	2.38682	0.605027	3.94498	7.98073e-05	0.0231999	zgc:174153
ENSDARG00000079486	104.329	1.68987	0.452049	3.73824	0.00018531	0.0351113	fam20a
ENSDARG00000079925	173.392	1.96292	0.411254	4.773	1.81503e-06	0.00350153	AL954695.2
ENSDARG00000088058	171.206	1.79484	0.459479	3.90624	9.37417e-05	0.0246806	pimr70
ENSDARG00000089237	571.036	1.51573	0.373669	4.05636	4.9844e-05	0.0165272	vsig10l
ENSDARG00000089643	199.783	3.21776	0.782904	4.11004	3.95596e-05	0.0142182	mcama
ENSDARG00000091126	27.0988	2.33774	0.622379	3.75613	0.000172558	0.034223	rnf207a
ENSDARG00000091253	101.803	2.50814	0.546401	4.59028	4.42646e-06	0.00493368	smyd1b
ENSDARG00000091421	13.2432	6.61015	1.68997	3.91141	9.17586e-05	0.0246806	BX511100.2
ENSDARG00000091445	187.564	1.80219	0.394871	4.56399	5.01909e-06	0.00493368	pimr27
ENSDARG00000092255	337.263	1.57779	0.380699	4.14445	3.4063e-05	0.0133861	si:dkey-102f14.7
ENSDARG00000092362	458.671	4.21065	1.15203	3.65497	0.000257212	0.0410399	hsp70.2
ENSDARG00000092501	254.514	1.75645	0.3794	4.62954	3.66475e-06	0.00469318	si:dkey-80c24.5
ENSDARG00000092723	189.218	1.81477	0.490951	3.69644	0.000218644	0.0380607	si:ch73-381f5.2
ENSDARG00000093425	31.5741	2.43723	0.569407	4.28029	1.86647e-05	0.0104233	BX539332.1
ENSDARG00000094196	543.122	1.63362	0.403666	4.04697	5.18857e-05	0.0169395	si:dkey-27d5.10
ENSDARG00000094224	492.363	1.40578	0.357059	3.93711	8.24686e-05	0.0236495	si:dkey-219e20.2
ENSDARG00000094922	57.1549	2.71951	0.739544	3.67728	0.000235733	0.0395398	ungb
ENSDARG00000094927	182.791	2.0403	0.469518	4.34551	1.38951e-05	0.00893539	si:dkey-93l1.4
ENSDARG00000095393	396.521	2.06028	0.484844	4.24936	2.14383e-05	0.0110962	CR376741.1
ENSDARG00000095610	69.8364	2.22083	0.539816	4.11404	3.88788e-05	0.0142182	BX248510.2
ENSDARG00000096665	154.562	1.84241	0.402287	4.57984	4.65342e-06	0.00493368	si:ch211-202n12.2
ENSDARG00000096778	279.42	1.25995	0.315109	3.99845	6.37586e-05	0.0198974	AL928920.3
ENSDARG00000097963	59.9931	2.49109	0.634042	3.9289	8.53344e-05	0.0241451	CR589875.2
ENSDARG00000100754	223.923	3.29381	0.883227	3.72928	0.000192025	0.0357454	CR450764.1
ENSDARG00000101301	17.0544	4.65425	1.24483	3.73887	0.000184852	0.0351113	si:dkey-261o4.1
ENSDARG00000101772	56.9198	2.89768	0.782038	3.70529	0.000211149	0.0374557	CT956002.1
ENSDARG00000102098	85.0099	3.18166	0.6901	4.61043	4.01842e-06	0.0047375	CR954226.1
ENSDARG00000102726	71.3223	2.3951	0.646538	3.70451	0.000211803	0.0374557	CT737184.1
ENSDARG00000103102	181.886	1.55346	0.410933	3.78032	0.000156628	0.03227	FQ378018.1
ENSDARG00000103365	16.4641	4.6853	1.141	4.10633	4.02003e-05	0.0142182	pimr214
ENSDARG00000103538	95.2927	4.63911	1.12452	4.12543	3.70051e-05	0.0140229	BX571954.2
ENSDARG00000103668	168.932	1.47165	0.366174	4.01899	5.84491e-05	0.0185126	CU570782.2
ENSDARG00000103946	15.6356	6.8466	1.84447	3.71196	0.000205662	0.036986	si:dkey-124l13.1
ENSDARG00000104195	222.996	1.53253	0.409066	3.7464	0.00017939	0.0346076	pimr203
ENSDARG00000105493	1876.53	1.46352	0.398095	3.67631	0.000236631	0.0395398	si:ch73-223f5.2
ENSDARG00000105540	317.071	1.84501	0.484336	3.80937	0.000139324	0.0295659	CR382325.1
ENSDARG00000105546	32.0077	2.77685	0.625187	4.44164	8.92752e-06	0.00688126	CR388046.4
ENSDARG00000105567	35.418	3.19805	0.643072	4.97308	6.58959e-07	0.00199768	CR388046.5
ENSDARG00000105666	74.4633	1.89087	0.48421	3.90505	9.42052e-05	0.0246806	CR450827.4
ENSDARG00000111292	42.1389	1.8575	0.479987	3.8699	0.000108878	0.0271823	pimr24
ENSDARG00000111889	62.0517	2.25471	0.550898	4.0928	4.26202e-05	0.0148269	CR450827.5
ENSDARG00000112172	316.335	1.5393	0.408464	3.7685	0.000164232	0.0331566	si:dkey-149i17.9
ENSDARG00000112266	307.201	2.61613	0.587181	4.45541	8.37339e-06	0.0068343	CABZ01022569.1
ENSDARG00000113383	94.7814	1.81555	0.470993	3.85473	0.000115857	0.0279387	CU138548.5
ENSDARG00000113659	487.727	1.70545	0.457607	3.72688	0.000193867	0.0357744	CU928063.1
ENSDARG00000113949	46.5476	1.77153	0.486839	3.63883	0.000273876	0.0433725	pimr19
ENSDARG00000114493	49.598	1.69414	0.451532	3.75198	0.000175444	0.0344732	pimr142
ENSDARG00000115410	167.22	2.36292	0.559721	4.2216	2.42569e-05	0.0119108	pimr58
ENSDARG00000115685	22.0186	2.283	0.598446	3.81488	0.000136249	0.0295659	pimr18
ENSDARG00000116500	25.2599	4.33755	1.0125	4.28398	1.8358e-05	0.0104233	BX005361.1
ENSDARG00000116862	393.737	1.79342	0.399894	4.48474	7.30029e-06	0.00645497	pimr64
ENSDARG00000117277	95.072	1.83663	0.420846	4.36415	1.27619e-05	0.00873616	BX547928.1
DEGsm2em upregulated in solvent control male zebrafish
gene id	baseMean	log2FoldChange	lfcSE	stat	pvalue	padj	gene name
ENSDARG00000003380	15.4867	-3.80424	0.993887	-3.82763	0.000129381	0.0295225	PAOX
ENSDARG00000011434	5.59474	-5.39426	1.49663	-3.60427	0.000313031	0.0476767	ptger2a
ENSDARG00000017299	1999.38	-3.94887	0.814058	-4.85084	1.22937e-06	0.00269909	fabp11a
ENSDARG00000035694	27.7342	-2.69783	0.703907	-3.83264	0.000126774	0.0295225	stm
ENSDARG00000035862	3703.46	-1.90981	0.409808	-4.66026	3.15808e-06	0.00446784	insl3
ENSDARG00000036670	20.312	-3.55287	0.916692	-3.87574	0.000106299	0.0268545	aplnrb
ENSDARG00000040910	60.8638	-2.14784	0.582946	-3.68446	0.000229188	0.0389088	ildr1b
ENSDARG00000040944	895.28	-4.28289	0.989544	-4.32815	1.50368e-05	0.009117	ntd5
ENSDARG00000041917	45.0821	-3.71381	1.02556	-3.62126	0.000293169	0.0454464	ccl38a.4
ENSDARG00000052433	59.5994	-1.92129	0.510113	-3.7664	0.000165619	0.0331566	inha
ENSDARG00000057169	75.9858	-2.71628	0.519243	-5.23123	1.68384e-07	0.000714653	abca4a
ENSDARG00000057241	100.3	-1.8208	0.3893	-4.67712	2.90939e-06	0.00441001	tnfsf10
ENSDARG00000069375	141.533	-4.30271	0.98861	-4.35229	1.34726e-05	0.00893444	zgc:162608
ENSDARG00000074156	17.876	-3.01757	0.824455	-3.66008	0.000252141	0.0407162	sgca
ENSDARG00000079185	67.5972	-5.78347	1.30385	-4.4357	9.17726e-06	0.00688126	si:ch211-163m16.7
ENSDARG00000087403	24.2935	-2.07712	0.479339	-4.33331	1.46885e-05	0.009117	si:ch211-214p13.3
ENSDARG00000088929	363.014	-2.20631	0.524667	-4.20516	2.60899e-05	0.0119108	ypel5
ENSDARG00000089255	33.6505	-4.34883	0.981578	-4.43045	9.40373e-06	0.00688126	kcnj11l
ENSDARG00000090461	9.77094	-4.9767	1.32014	-3.76981	0.000163371	0.0331566	si:ch211-197f20.1
ENSDARG00000090615	27.3771	-3.99607	1.01232	-3.94745	7.89896e-05	0.0231999	cd59
ENSDARG00000091579	16.689	-5.52277	1.19431	-4.62424	3.75968e-06	0.00469318	si:ch211-66e2.5
ENSDARG00000093646	15.0015	-2.61844	0.586033	-4.46807	7.89271e-06	0.00669964	AL954359.1
ENSDARG00000094886	19.7742	-2.85586	0.792629	-3.60303	0.000314535	0.0476767	si:dkey-266f7.5
ENSDARG00000095032	14.0691	-3.74627	0.955682	-3.91999	8.8552e-05	0.0244047	ftr33
ENSDARG00000095590	40.3405	-3.37003	0.85029	-3.96339	7.38938e-05	0.0220859	spp2
ENSDARG00000096507	21.4546	-4.04308	0.961478	-4.20507	2.61001e-05	0.0119108	si:ch211-1f22.8
ENSDARG00000098585	4.73308	-5.58922	1.40014	-3.99188	6.55505e-05	0.0201171	si:ch211-237a4.2
ENSDARG00000100257	17.1783	-4.33112	1.18371	-3.65894	0.000253265	0.0407162	zgc:174314
ENSDARG00000100865	35.397	-6.46334	0.995154	-6.49481	8.31364e-11	1.76424e-06	si:dkey-269o24.1
ENSDARG00000101948	15.4264	-4.71934	0.896354	-5.26504	1.40161e-07	0.000714653	si:ch211-223g7.6
ENSDARG00000102904	17.3961	-3.08794	0.742399	-4.15941	3.19065e-05	0.0127753	si:ch211-246b8.2
ENSDARG00000102948	24.941	-2.55805	0.656146	-3.8986	9.67488e-05	0.0250379	crb3a
ENSDARG00000103091	28.4134	-3.98823	0.811189	-4.91653	8.80929e-07	0.00233677	si:dkey-19h16.8
ENSDARG00000103992	8.35244	-3.93757	0.869452	-4.5288	5.93207e-06	0.00547323	si:ch211-237a4.2
ENSDARG00000104139	231.611	-2.4512	0.664624	-3.6881	0.000225936	0.0386659	atp1a3b
ENSDARG00000104654	2812.74	-6.67115	1.4123	-4.72361	2.31695e-06	0.00390234	leap2
ENSDARG00000110637	32.6483	-1.70218	0.461493	-3.68842	0.000225648	0.0386659	si:ch211-212k5.1
ENSDARG00000111840	43.5269	-2.89392	0.695026	-4.16377	3.13042e-05	0.0127753	cxcl18a.1
ENSDARG00000115299	23.0502	-4.54426	1.09207	-4.16116	3.1664e-05	0.0127753	si:ch211-227e10.3
ENSDARG00000115593	9.82757	-3.42561	0.896397	-3.82153	0.000132624	0.0295659	CR847895.1
ENSDARG00000117308	80.8407	-2.21921	0.604498	-3.67116	0.000241456	0.0397204	zgc:194629
