# Supplementary material for: Anti-masculinization induced by aromatase inhibitors in adult female zebrafish
Source: BMC Genomics. 2020 Jan 7;21:22. doi: 10.1186/s12864-019-6437-z (PMC6947999; doi:10.1186/s12864-019-6437-z)
Supplement: Supplementary file 9 — Additional file 9. The list of differentially expressed genes (DEGs) between solvent control females and EM treated females. [file 12864_2019_6437_MOESM9_ESM.xlsx]

## Sheet: Sheet1
DEGef2sf upregulated in EM-treated female zebrafish
gene id	baseMean	log2FoldChange	lfcSE	stat	pvalue	padj	gene ame
ENSDARG00000001129	1294.85	0.6252	0.125812	4.96932	6.71898e-07	0.000258129	dicer1
ENSDARG00000001897	2742.14	0.665146	0.112122	5.93233	2.9867e-09	4.06815e-06	man2b1
ENSDARG00000002217	209.65	1.53451	0.276982	5.54011	3.02287e-08	2.82006e-05	scocb
ENSDARG00000002758	1052.02	0.469346	0.10337	4.54045	5.61353e-06	0.00115216	dedd1
ENSDARG00000002945	46.6761	4.65097	1.09143	4.26134	2.03204e-05	0.00255849	bgnb
ENSDARG00000002956	52.2377	6.80529	1.81393	3.75169	0.000175645	0.0106546	si:dkey-32n7.4
ENSDARG00000002971	1109.27	0.463727	0.140335	3.30442	0.000951728	0.0338012	phc1
ENSDARG00000003866	1711.41	0.45068	0.114421	3.9388	8.18898e-05	0.00645766	tm9sf2
ENSDARG00000004161	1393.85	0.411654	0.121203	3.39641	0.000682765	0.0265023	ik
ENSDARG00000004174	3910.72	0.421452	0.133218	3.16362	0.00155818	0.046094	cnot1
ENSDARG00000004270	2582.75	0.29404	0.0942808	3.11877	0.00181606	0.0498925	atl3
ENSDARG00000004785	2392.46	0.884596	0.233297	3.79171	0.000149611	0.00949842	cops2
ENSDARG00000004891	1129.43	0.562499	0.111988	5.02285	5.09097e-07	0.000214161	pex19
ENSDARG00000005163	215.406	0.928365	0.246432	3.76723	0.000165067	0.0102199	efr3a
ENSDARG00000005397	399.303	1.15591	0.284002	4.07007	4.69993e-05	0.00448529	trim3b
ENSDARG00000005560	1269.59	0.401132	0.109349	3.66837	0.0002441	0.0135457	ywhah
ENSDARG00000005565	60.0756	1.10977	0.328416	3.37916	0.000727068	0.0277136	entpd8
ENSDARG00000005891	556.377	0.558093	0.156592	3.56399	0.000365258	0.0179431	cyb5r3
ENSDARG00000006019	8734.19	0.292494	0.0903652	3.2368	0.00120877	0.0391582	tktb
ENSDARG00000006112	2228.47	0.355784	0.110559	3.21806	0.00129063	0.0403706	myof
ENSDARG00000006370	1029.27	0.460075	0.132321	3.47695	0.00050715	0.0222057	atp6v1h
ENSDARG00000006963	5674.81	0.403585	0.116122	3.47554	0.000509828	0.0222057	cse1l
ENSDARG00000007099	3260.41	0.351123	0.102147	3.43741	0.000587295	0.0237823	cx43.4
ENSDARG00000007278	3145.72	0.343187	0.10161	3.37748	0.00073152	0.0277478	ect2
ENSDARG00000007323	1344.91	0.424919	0.133023	3.19432	0.00140161	0.0429455	chmp4bb
ENSDARG00000007671	90.8586	3.42218	0.904188	3.78481	0.000153824	0.00963638	ghrb
ENSDARG00000007824	123.671	1.38361	0.361844	3.82377	0.000131429	0.00867487	camta1b
ENSDARG00000008203	58.2644	4.62794	1.32293	3.49825	0.000468328	0.0208838	pax1a
ENSDARG00000008237	2093.93	0.528893	0.116886	4.52488	6.0431e-06	0.00117589	sars
ENSDARG00000008454	11122.3	0.345349	0.104213	3.31386	0.000920162	0.033018	cpeb1b
ENSDARG00000008735	998.309	0.539773	0.133089	4.05572	4.99791e-05	0.00462245	atp6ap2
ENSDARG00000009607	992.648	0.411503	0.0935349	4.39946	1.08519e-05	0.00167623	ccnc
ENSDARG00000009724	1962.06	0.786809	0.199665	3.94065	8.12623e-05	0.00645766	rpn2
ENSDARG00000009953	2148.16	0.448634	0.114535	3.91699	8.96619e-05	0.00679626	med14
ENSDARG00000010098	390.192	0.865459	0.179426	4.8235	1.41061e-06	0.000469671	pank1b
ENSDARG00000010149	14716.7	0.266782	0.0848433	3.14441	0.00166424	0.0475864	atp5fa1
ENSDARG00000010279	593.207	0.414792	0.127173	3.26162	0.00110776	0.0367917	scamp2
ENSDARG00000010400	1662.7	0.349315	0.100901	3.46196	0.000536249	0.0227398	lrrfip2
ENSDARG00000010789	485.782	0.813753	0.186728	4.35796	1.31281e-05	0.00185565	homer3b
ENSDARG00000010946	1139.55	0.99331	0.276469	3.59285	0.000327083	0.016425	cbsb
ENSDARG00000011777	1753.32	0.386175	0.0985171	3.91988	8.85918e-05	0.00679626	cttn
ENSDARG00000012274	2116.76	0.29538	0.0933123	3.1655	0.00154815	0.0459347	eif4e1c
ENSDARG00000012506	280.946	1.36638	0.323757	4.22038	2.43886e-05	0.0028747	rnpep
ENSDARG00000013063	1058.96	0.397205	0.111595	3.55934	0.000371785	0.0182041	oxct1a
ENSDARG00000013144	118.135	1.40677	0.441499	3.18636	0.00144077	0.043787	atp1b1a
ENSDARG00000014015	1697.2	0.571479	0.138985	4.1118	3.92579e-05	0.004014	zgc:77086
ENSDARG00000014113	1369.31	0.287658	0.081995	3.50824	0.000451083	0.0205428	wasla
ENSDARG00000014373	3133.82	0.559718	0.135981	4.11616	3.8524e-05	0.00398073	ddx4
ENSDARG00000014532	687.448	0.485523	0.153895	3.1549	0.00160555	0.0467001	aida
ENSDARG00000014592	107.761	1.01291	0.28043	3.61199	0.000303853	0.0156987	dennd1a
ENSDARG00000014674	959.83	0.605944	0.117329	5.16449	2.41093e-07	0.000124562	acsl3b
ENSDARG00000014717	858.296	0.765278	0.237297	3.22498	0.00125982	0.0399067	dync1h1
ENSDARG00000015059	1187.22	0.915733	0.131576	6.95974	3.40909e-12	1.02157e-08	daam1a
ENSDARG00000015208	1462.66	0.417094	0.100896	4.13391	3.56649e-05	0.00384437	rbb4l
ENSDARG00000015293	743.586	0.910428	0.290324	3.13591	0.00171324	0.0484152	fam110a
ENSDARG00000015860	112.162	1.20292	0.254131	4.73346	2.20724e-06	0.000623982	mtmr9
ENSDARG00000016080	748.42	0.607768	0.185093	3.28358	0.00102496	0.0348564	nob1
ENSDARG00000016112	110.508	2.6738	0.713102	3.74953	0.000177167	0.0107036	bbs12
ENSDARG00000017004	468.815	1.01648	0.22792	4.45979	8.20387e-06	0.00138111	myo10
ENSDARG00000017105	812.099	0.449165	0.107159	4.19157	2.77027e-05	0.00314447	vaspb
ENSDARG00000017121	56.0621	3.06454	0.591302	5.18269	2.18703e-07	0.000117029	mafba
ENSDARG00000017565	124.24	2.08625	0.6144	3.39558	0.000684826	0.0265136	itk
ENSDARG00000017591	26.4559	3.20975	0.818323	3.92235	8.76886e-05	0.00677236	fat1a
ENSDARG00000017676	40.7771	2.57311	0.589201	4.36712	1.25896e-05	0.00181376	mmp2
ENSDARG00000017803	52.6375	2.07412	0.554333	3.74164	0.00018282	0.0109568	gsk3b
ENSDARG00000017901	930.673	0.41586	0.111602	3.72627	0.000194335	0.0114635	tln2a
ENSDARG00000017986	563.358	0.505064	0.153443	3.29154	0.00099642	0.0345241	vps13d
ENSDARG00000018111	106.513	1.03666	0.263352	3.93643	8.27038e-05	0.0064877	kdm7aa
ENSDARG00000018263	148.46	2.35128	0.669071	3.51424	0.000441016	0.0201455	pdia2
ENSDARG00000018426	2147.58	0.404593	0.122957	3.29052	0.00100003	0.0345241	aldh7a1
ENSDARG00000019098	28.1789	2.38571	0.725489	3.28841	0.00100754	0.0347034	cd82a
ENSDARG00000019484	559.066	0.512455	0.133349	3.84295	0.000121562	0.00814927	zdhhc7
ENSDARG00000019507	7169.97	0.290896	0.0839173	3.46646	0.000527366	0.0225115	mcm5
ENSDARG00000019529	1229.5	0.542488	0.123711	4.38514	1.15913e-05	0.00172402	parp1
ENSDARG00000019845	803.881	0.588203	0.142513	4.12737	3.66928e-05	0.00385531	pdlim1
ENSDARG00000020031	52.4939	2.84943	0.737896	3.86157	0.000112662	0.00781488	cldn11a
ENSDARG00000020204	1289.09	0.91688	0.250602	3.65871	0.00025349	0.0138378	nf2a
ENSDARG00000020442	1237.14	0.451896	0.12034	3.75516	0.000173232	0.010594	snx5
ENSDARG00000020771	46.4156	1.68975	0.540291	3.12749	0.00176307	0.0489252	tnr
ENSDARG00000020798	949.649	0.409916	0.0909699	4.50606	6.60436e-06	0.0012192	necap1
ENSDARG00000021702	1129.38	0.532453	0.145231	3.66625	0.00024613	0.013608	pdcd4a
ENSDARG00000021973	2121.46	0.62153	0.122081	5.09111	3.55966e-07	0.000172046	st13
ENSDARG00000023104	563.782	0.9715	0.2523	3.85058	0.000117839	0.00809897	scaper
ENSDARG00000025218	2173.02	0.790332	0.165572	4.77334	1.81196e-06	0.000556607	myo5ab
ENSDARG00000025789	3486.02	0.430484	0.136765	3.14762	0.00164608	0.0472774	chd4b
ENSDARG00000025858	1050.87	0.445932	0.112438	3.96603	7.30782e-05	0.00608295	zgc:56525
ENSDARG00000026068	558.486	0.526248	0.141578	3.71702	0.000201586	0.0117524	trappc5
ENSDARG00000026086	19.2814	5.37945	1.55151	3.46722	0.000525862	0.0225114	zgc:162324
ENSDARG00000026348	605.991	1.78484	0.358404	4.97996	6.35966e-07	0.000251194	csad
ENSDARG00000026453	2054.73	0.357444	0.0874659	4.08666	4.37621e-05	0.00428554	zgc:66474
ENSDARG00000026482	768.117	0.552227	0.136943	4.03253	5.5179e-05	0.00480667	arhgap12b
ENSDARG00000026664	1866.48	0.531102	0.14034	3.78441	0.000154076	0.00963638	uri1
ENSDARG00000026723	739.766	0.5724	0.180134	3.17763	0.00148482	0.0446727	syncripl
ENSDARG00000026801	2002.09	0.595164	0.152101	3.91296	9.11733e-05	0.00679626	stau2
ENSDARG00000027140	3337.65	0.578797	0.148534	3.89673	9.75017e-05	0.00709159	nup160
ENSDARG00000027469	22.3912	3.21804	0.769502	4.18198	2.88985e-05	0.00325553	hsd17b1
ENSDARG00000028533	1094.19	0.858146	0.129111	6.6466	2.99945e-11	7.49012e-08	macf1a
ENSDARG00000028971	4072.53	0.365924	0.0989066	3.69969	0.00021586	0.0124393	cpsf2
ENSDARG00000029063	689.176	0.468945	0.149559	3.13552	0.00171547	0.0484152	clpxa
ENSDARG00000029232	18.2989	6.74886	1.58956	4.24574	2.17873e-05	0.00269784	FO704779.1
ENSDARG00000029556	944.712	0.5337	0.165689	3.2211	0.00127699	0.0402802	kansl3
ENSDARG00000029761	339.537	1.01506	0.196827	5.1571	2.50809e-07	0.000125263	mpp6b
ENSDARG00000029818	680.369	0.854612	0.157784	5.41633	6.08353e-08	4.34045e-05	srsf5a
ENSDARG00000029848	539.578	0.448379	0.12997	3.44987	0.000560852	0.0232777	zgc:161973
ENSDARG00000029955	141.042	3.3417	0.869937	3.84131	0.000122378	0.00814927	glb1l
ENSDARG00000031228	89.6355	2.70255	0.743627	3.63428	0.000278754	0.0148458	podxl
ENSDARG00000031761	11185.2	0.338678	0.100806	3.3597	0.000780279	0.0291544	dab2
ENSDARG00000031783	198.955	2.79198	0.804593	3.47006	0.000520347	0.0224033	adcy8
ENSDARG00000032117	757.601	0.909437	0.230557	3.94452	7.99585e-05	0.00645766	ddx1
ENSDARG00000032430	3252.54	0.456188	0.0925744	4.9278	8.3162e-07	0.000303906	ppp2r1bb
ENSDARG00000033182	56.6891	1.69902	0.420021	4.04509	5.23027e-05	0.00472079	arl4ab
ENSDARG00000033251	887.841	0.90687	0.191344	4.73949	2.14261e-06	0.000617359	osbpl3a
ENSDARG00000033655	40.6616	2.8192	0.902831	3.12263	0.00179245	0.0493682	stmn1b
ENSDARG00000033987	329.516	0.658512	0.183272	3.59308	0.000326789	0.016425	rsrc1
ENSDARG00000034534	1160.64	0.459353	0.117381	3.91335	9.1024e-05	0.00679626	atp6v1aa
ENSDARG00000034753	436.544	0.442895	0.133661	3.31357	0.000921144	0.033018	tspan3a
ENSDARG00000034855	482.424	0.741018	0.215536	3.43803	0.000585972	0.0237823	ccnb3
ENSDARG00000035152	1802.73	0.579193	0.128511	4.50697	6.57606e-06	0.0012192	ap2b1
ENSDARG00000035859	99.6925	2.61171	0.724703	3.60383	0.000313565	0.0159267	angptl4
ENSDARG00000035952	102.868	1.64956	0.391	4.21882	2.45586e-05	0.0028747	cdr2a
ENSDARG00000036080	82.3957	1.698	0.486891	3.48743	0.00048769	0.0214283	cd81a
ENSDARG00000036415	218.006	0.803314	0.215197	3.73292	0.000189272	0.0112534	glb1
ENSDARG00000036830	54.1969	2.12788	0.572961	3.71383	0.000204148	0.0118556	krt91
ENSDARG00000037091	1562.5	0.476784	0.152396	3.12859	0.00175645	0.0489252	asah1a
ENSDARG00000037153	684.297	0.452152	0.137712	3.28331	0.00102594	0.0348564	atp6ap1b
ENSDARG00000037154	820.64	0.547339	0.148859	3.67689	0.000236098	0.0132489	hivep3b
ENSDARG00000037318	3089.05	0.4192	0.127654	3.28387	0.00102392	0.0348564	ddost
ENSDARG00000037363	99.7292	2.37377	0.717925	3.30643	0.000944914	0.0337891	st5
ENSDARG00000037488	3770.27	0.447	0.1271	3.51691	0.000436608	0.0200052	canx
ENSDARG00000037838	82.6123	0.88927	0.256963	3.46069	0.000538786	0.0227398	unkl
ENSDARG00000037919	1529.35	0.431807	0.101598	4.25013	2.13645e-05	0.00266754	rbbp6
ENSDARG00000038308	1664.56	0.40787	0.123946	3.29069	0.000999408	0.0345241	ykt6
ENSDARG00000038537	1238.71	0.431227	0.0955068	4.51514	6.32742e-06	0.00121543	gga1
ENSDARG00000038716	50.7323	3.14486	0.984276	3.1951	0.00139784	0.0429455	casq1a
ENSDARG00000039392	722.205	0.772523	0.199896	3.86462	0.000111262	0.00778684	wnk1b
ENSDARG00000040555	1249.92	0.475419	0.134072	3.54599	0.00039114	0.0185666	bckdha
ENSDARG00000041068	1196.33	0.602186	0.11597	5.1926	2.07373e-07	0.000117029	got2a
ENSDARG00000041108	27.0345	3.24238	1.03017	3.14743	0.00164712	0.0472774	ctsh
ENSDARG00000041145	302.022	0.816367	0.215679	3.78511	0.000153643	0.00963638	paqr5a
ENSDARG00000041348	147.9	2.58815	0.780437	3.31628	0.000912251	0.0328564	cyp19a1a
ENSDARG00000041644	25.9669	5.79371	1.5852	3.65487	0.00025731	0.0139684	si:dkey-194e6.1
ENSDARG00000041689	843.732	0.494862	0.115499	4.28455	1.83113e-05	0.00236516	usf1
ENSDARG00000041699	1160.62	0.524141	0.144647	3.62358	0.000290551	0.0152214	piwil1
ENSDARG00000041869	86.0404	2.51829	0.72451	3.47586	0.000509219	0.0222057	tnfrsf19
ENSDARG00000041904	478.287	0.628494	0.175698	3.57713	0.000347394	0.0172351	ankzf1
ENSDARG00000042213	933.778	0.876155	0.186087	4.70831	2.49781e-06	0.000668299	si:ch211-233h19.2
ENSDARG00000042233	16.0143	2.70888	0.801794	3.37852	0.00072877	0.0277136	fgf16
ENSDARG00000042456	638.254	0.587003	0.177659	3.3041	0.000952802	0.0338012	mad2l2
ENSDARG00000042793	2610.77	0.52916	0.135414	3.90772	9.31717e-05	0.00684309	tpp1
ENSDARG00000042853	1460.17	0.473883	0.0983881	4.81646	1.46126e-06	0.000475959	ivd
ENSDARG00000042934	28.6255	2.7222	0.641926	4.24068	2.22843e-05	0.00273677	ctgfa
ENSDARG00000043727	1111.78	0.420805	0.0959742	4.38457	1.16216e-05	0.00172402	cwc27
ENSDARG00000043821	140.78	0.774141	0.224136	3.45389	0.000552567	0.0231548	klf7b
ENSDARG00000043970	1496.26	0.266811	0.0852609	3.12935	0.00175196	0.0489252	lrpprc
ENSDARG00000043972	429.573	0.465553	0.130841	3.55816	0.000373468	0.018227	ppp2r3c
ENSDARG00000044002	1417.3	0.742698	0.165057	4.49963	6.80705e-06	0.00121937	cyp2x7
ENSDARG00000044016	1170.57	0.724274	0.164344	4.40707	1.04778e-05	0.00166392	myo6a
ENSDARG00000044167	453.118	1.34285	0.321436	4.17765	2.94532e-05	0.00329326	padi2
ENSDARG00000044325	874.98	0.760735	0.16733	4.54633	5.45905e-06	0.00113601	zgc:193690
ENSDARG00000044556	923.456	0.485856	0.123342	3.93911	8.17851e-05	0.00645766	pacs1a
ENSDARG00000044575	2256	0.443284	0.0979553	4.52537	6.02902e-06	0.00117589	vars
ENSDARG00000044669	1549.35	0.334954	0.105955	3.16129	0.00157071	0.0462356	hp1bp3
ENSDARG00000044691	1965.9	0.357886	0.098123	3.64732	0.000264985	0.0143331	ppp1r3b
ENSDARG00000045036	987.223	0.484085	0.154817	3.12682	0.00176711	0.0489401	cdc42ep4b
ENSDARG00000045127	659.336	0.761196	0.243392	3.12745	0.00176331	0.0489252	FAM53C
ENSDARG00000045262	1044.84	0.826697	0.213135	3.87875	0.000104993	0.00752681	gsnb
ENSDARG00000045308	4268.44	0.452183	0.0991542	4.5604	5.10552e-06	0.0010928	pola1
ENSDARG00000051793	366.257	0.66749	0.148813	4.48543	7.27665e-06	0.00127605	zgc:113426
ENSDARG00000051857	1086.68	1.01307	0.250958	4.03682	5.41808e-05	0.0048039	tes
ENSDARG00000052072	49.9288	2.25617	0.53713	4.20042	2.66419e-05	0.00307058	dnajb9a
ENSDARG00000052139	42.5359	2.03409	0.534828	3.80326	0.000142806	0.00921566	notch3
ENSDARG00000052263	238.566	0.69318	0.192963	3.5923	0.000327777	0.016425	rab1aa
ENSDARG00000052375	1430.27	0.405233	0.127731	3.17256	0.00151103	0.0453114	zgc:66455
ENSDARG00000053358	52.8944	2.90026	0.774857	3.74296	0.000181866	0.0109434	basp1
ENSDARG00000053485	2082.39	0.580776	0.166006	3.49853	0.000467837	0.0208838	aldh6a1
ENSDARG00000053939	388.24	0.995705	0.180378	5.52011	3.38791e-08	2.82006e-05	tgfa
ENSDARG00000053979	947.014	0.50498	0.121523	4.15544	3.24659e-05	0.00355063	chmp2a
ENSDARG00000054191	7334.3	0.342789	0.0782698	4.37958	1.18909e-05	0.00172972	pgk1
ENSDARG00000054213	5789.87	0.722674	0.169216	4.27072	1.94842e-05	0.00249514	hectd1
ENSDARG00000054929	88.5889	1.28994	0.325991	3.95697	7.59053e-05	0.00624785	zgc:110540
ENSDARG00000055075	4990.76	0.326963	0.0997459	3.27796	0.0010456	0.0352051	svila
ENSDARG00000055092	940.503	0.51459	0.157584	3.2655	0.00109271	0.0363937	pora
ENSDARG00000055291	786.483	0.364656	0.112556	3.23979	0.0011962	0.0390471	rab18a
ENSDARG00000055344	333.293	1.33491	0.279714	4.77241	1.82031e-06	0.000556607	mipep
ENSDARG00000055498	94.7479	1.36688	0.428979	3.18636	0.00144075	0.043787	si:ch1073-184j22.1
ENSDARG00000055543	247.028	2.78485	0.4876	5.71135	1.12085e-08	1.19955e-05	appb
ENSDARG00000055589	107.877	3.09888	0.904889	3.4246	0.0006157	0.0246659	s100t
ENSDARG00000056112	566.944	0.47299	0.146203	3.23516	0.00121573	0.039168	pikfyve
ENSDARG00000056856	553.186	0.848011	0.240659	3.52371	0.000425554	0.0196187	tax1bp1b
ENSDARG00000057000	198.82	1.93301	0.53187	3.63435	0.000278677	0.0148458	camkvl
ENSDARG00000057105	621.305	0.630222	0.200127	3.14912	0.00163765	0.0471878	nle1
ENSDARG00000057128	1397.08	1.35259	0.381679	3.54378	0.000394429	0.0185666	hadhaa
ENSDARG00000057456	317.931	1.85644	0.588394	3.15509	0.00160447	0.0467001	ppp3ccb
ENSDARG00000057583	607.751	1.19921	0.276404	4.33862	1.43378e-05	0.00200769	prrc2c
ENSDARG00000057688	992.68	0.439242	0.117951	3.72393	0.000196143	0.0115153	ical1
ENSDARG00000057708	1478.51	0.581897	0.185408	3.13847	0.00169832	0.0483763	zgc:175264
ENSDARG00000057737	45.2174	3.55239	1.03177	3.44299	0.000575319	0.0236661	rxraa
ENSDARG00000058243	64.695	3.9226	0.858372	4.56981	4.88155e-06	0.00106577	phactr3a
ENSDARG00000058302	21.2304	3.14474	0.905574	3.47265	0.000515348	0.0223164	sh3bgrl
ENSDARG00000058543	43.376	1.6459	0.463249	3.55295	0.000380933	0.0184388	lama5
ENSDARG00000058638	457.098	0.671993	0.172424	3.89732	9.7263e-05	0.00709159	si:ch211-71m22.1
ENSDARG00000058719	510.781	0.849566	0.233355	3.64066	0.000271938	0.0146038	si:dkey-119f1.1
ENSDARG00000058869	72.0803	1.37444	0.357314	3.84657	0.000119781	0.00814927	CABZ01040556.1
ENSDARG00000058939	1147.95	0.44603	0.129675	3.43961	0.000582561	0.0237188	b4galnt3b
ENSDARG00000059116	209.035	0.927867	0.287507	3.22729	0.0012497	0.0397357	heatr5b
ENSDARG00000059323	4499.36	0.424682	0.073359	5.78909	7.0769e-09	8.1564e-06	rpn1
ENSDARG00000059817	389.805	0.73451	0.182377	4.02743	5.63892e-05	0.00485563	mtmr12
ENSDARG00000059841	121.834	1.45274	0.436598	3.32742	0.000876554	0.0317232	exosc1
ENSDARG00000059950	17.9917	2.8998	0.892089	3.25057	0.00115175	0.0379267	plxdc2
ENSDARG00000060257	856.49	0.550044	0.175248	3.13866	0.00169722	0.0483763	zranb1a
ENSDARG00000060392	1705.2	0.364209	0.108287	3.36336	0.000770007	0.0288577	ash2l
ENSDARG00000060438	509.151	0.696576	0.190333	3.65978	0.00025243	0.0138378	tbl1x
ENSDARG00000060452	399.103	2.21052	0.490804	4.50388	6.67251e-06	0.0012192	sdk2b
ENSDARG00000060510	3011.92	0.346587	0.101997	3.39802	0.000678748	0.0264835	cul4b
ENSDARG00000060554	984.369	0.736872	0.189598	3.88649	0.000101703	0.00732606	mut
ENSDARG00000060805	1052.76	0.574132	0.179	3.20744	0.00133923	0.0416302	map1sa
ENSDARG00000060853	1355	0.4618	0.142382	3.24338	0.00118119	0.0386414	nckap1
ENSDARG00000060980	608.157	1.07421	0.264176	4.06626	4.77726e-05	0.00449886	atp8b1
ENSDARG00000061226	109.143	2.344	0.489846	4.78517	1.70844e-06	0.000544629	timp2a
ENSDARG00000061233	194.489	1.53626	0.294221	5.22145	1.77529e-07	0.00011513	abcc5
ENSDARG00000061786	797.901	0.523325	0.127296	4.11108	3.93819e-05	0.004014	klhl2
ENSDARG00000061804	38.8763	6.3757	1.94736	3.27402	0.00106029	0.0356196	si:ch211-194e15.5
ENSDARG00000062146	276.941	0.506636	0.160641	3.15383	0.00161142	0.0467001	larp4b
ENSDARG00000062460	911.261	0.51873	0.126253	4.10867	3.97946e-05	0.00401926	sgk3
ENSDARG00000062511	1649.99	0.718932	0.152182	4.72416	2.3107e-06	0.000641134	golga3
ENSDARG00000062915	1505.67	0.494418	0.108564	4.55417	5.25923e-06	0.00110985	polr3b
ENSDARG00000063197	766.141	1.0673	0.246506	4.32972	1.49299e-05	0.00203358	golga2
ENSDARG00000063314	78.8896	1.98165	0.450339	4.40036	1.08072e-05	0.00167623	apba2a
ENSDARG00000063663	182.761	1.70158	0.395155	4.30612	1.66146e-05	0.00222264	clp1
ENSDARG00000063684	490.779	1.63059	0.405328	4.02289	5.74895e-05	0.00492209	ppm1h
ENSDARG00000068143	2414.42	0.560314	0.171591	3.26541	0.00109305	0.0363937	slc39a6
ENSDARG00000068404	1185.12	0.519907	0.127528	4.0768	4.56589e-05	0.0043853	tbcb
ENSDARG00000068965	382.287	0.595889	0.177794	3.35158	0.000803533	0.0299486	nrip1a
ENSDARG00000069411	90.1715	2.74592	0.669907	4.09895	4.15022e-05	0.00411807	cx34.5
ENSDARG00000069595	4565.13	0.59415	0.143955	4.12734	3.66981e-05	0.00385531	si:ch211-214c7.4
ENSDARG00000069956	1381.34	0.394713	0.107435	3.67398	0.000238799	0.0133008	pdlim2
ENSDARG00000069980	2953.29	0.38386	0.0970939	3.95349	7.70181e-05	0.00627154	lman1
ENSDARG00000070013	26.8057	2.98652	0.907597	3.29058	0.000999821	0.0345241	dmrt2b
ENSDARG00000070059	735.688	0.910292	0.275395	3.30541	0.00094838	0.0338012	si:ch211-262i1.5
ENSDARG00000070542	34.8764	1.77312	0.550003	3.22384	0.00126485	0.0399814	mafbb
ENSDARG00000070567	52.3713	2.24846	0.681242	3.30054	0.000965002	0.0339404	cadpsb
ENSDARG00000070828	1557.98	0.482836	0.117047	4.12513	3.7053e-05	0.00385531	actl6a
ENSDARG00000071014	68.3323	1.20897	0.386989	3.12403	0.0017839	0.0492233	s100u
ENSDARG00000071031	2945.42	0.486321	0.134138	3.62553	0.000288367	0.01516	snx1a
ENSDARG00000071325	172.188	1.5137	0.467974	3.23458	0.0012182	0.039168	cbarpb
ENSDARG00000071679	540.827	1.13131	0.321418	3.51974	0.000431974	0.0198536	mydgf
ENSDARG00000071697	1004.12	0.581787	0.170917	3.40392	0.000664267	0.0261226	zgc:66433
ENSDARG00000074184	263.814	0.93737	0.242132	3.87131	0.00010825	0.00770304	arhgap32b
ENSDARG00000074326	723.513	0.63428	0.138515	4.57914	4.66888e-06	0.0010453	mcm8
ENSDARG00000074572	3919.95	0.553958	0.175624	3.15422	0.00160927	0.0467001	zgc:56304
ENSDARG00000074686	599.977	0.696015	0.201879	3.44768	0.000565424	0.0234026	oga
ENSDARG00000074863	54.2894	2.01016	0.634303	3.16909	0.00152916	0.0455494	si:dkey-112m2.1
ENSDARG00000074909	496.116	0.813064	0.156831	5.18434	2.1678e-07	0.000117029	dcaf17
ENSDARG00000074927	465.704	1.19159	0.29009	4.10765	3.99699e-05	0.00401926	bub1bb
ENSDARG00000075116	31.6142	3.7244	0.962179	3.8708	0.000108479	0.00770304	sall2
ENSDARG00000075215	429.856	0.685504	0.169741	4.03853	5.37881e-05	0.0048039	vezt
ENSDARG00000075282	29.1979	4.95119	1.21221	4.08445	4.41817e-05	0.00429854	irs2b
ENSDARG00000075301	66.2455	2.05683	0.534854	3.84559	0.000120263	0.00814927	gsdf
ENSDARG00000075327	110.246	1.28346	0.363972	3.52626	0.00042148	0.0194908	dock10
ENSDARG00000075445	1844.99	0.473882	0.111875	4.23582	2.27721e-05	0.00276544	psmb5
ENSDARG00000075569	1245.8	0.513566	0.139487	3.68181	0.000231583	0.0130488	gpbp1l1
ENSDARG00000075964	113.647	1.91321	0.560639	3.41255	0.000643582	0.0254427	plekhg4
ENSDARG00000075977	28.2657	2.69154	0.605201	4.44734	8.69387e-06	0.00144734	prr5a
ENSDARG00000076564	66.8681	1.23912	0.389084	3.18472	0.00144893	0.0439461	hspg2
ENSDARG00000076811	3046.39	0.39948	0.096468	4.14107	3.45694e-05	0.00375328	ganab
ENSDARG00000076815	5824.73	0.490434	0.135569	3.61759	0.000297357	0.0154698	eif3s10
ENSDARG00000076888	1301.27	0.938654	0.200195	4.6887	2.74952e-06	0.000710277	zgc:171967
ENSDARG00000076949	3149.21	1.35751	0.424452	3.19826	0.00138261	0.0426247	zgc:173837
ENSDARG00000077297	445.722	0.868225	0.227931	3.80917	0.000139437	0.0090834	nbr1a
ENSDARG00000077323	472.192	0.488833	0.147146	3.32209	0.00089345	0.0322568	thap4
ENSDARG00000077372	1454.59	0.742064	0.195158	3.80238	0.000143312	0.00921566	tfr1b
ENSDARG00000077431	564.442	0.629967	0.177701	3.5451	0.000392467	0.0185666	usf3
ENSDARG00000077845	171.402	0.720758	0.222524	3.23901	0.00119944	0.0390679	si:ch211-67f13.7
ENSDARG00000077934	1209.78	0.514014	0.122451	4.19771	2.69632e-05	0.00308389	tegt
ENSDARG00000078094	459.184	0.896097	0.2034	4.40558	1.05501e-05	0.00166392	lmf2a
ENSDARG00000078270	90.4271	1.32673	0.286307	4.63396	3.58741e-06	0.00088115	CU467961.1
ENSDARG00000078497	2382.64	0.464561	0.0938397	4.95058	7.39916e-07	0.000277154	timeless
ENSDARG00000078592	1849.96	0.710156	0.174803	4.06261	4.85264e-05	0.00451597	nomo
ENSDARG00000078722	1685.37	0.701742	0.155987	4.49873	6.8362e-06	0.00121937	clip1a
ENSDARG00000079009	48.8567	3.20701	0.976506	3.28417	0.00102283	0.0348564	abca1b
ENSDARG00000079312	397.896	0.669438	0.196309	3.41012	0.000649336	0.0256027	kmt2ca
ENSDARG00000079313	2359.31	0.494273	0.122702	4.02824	5.61955e-05	0.00485563	pelp1
ENSDARG00000079327	357.636	1.36856	0.406921	3.36321	0.000770412	0.0288577	hmcn2
ENSDARG00000079475	845.974	0.425327	0.111301	3.82142	0.000132686	0.00871942	nckipsd
ENSDARG00000079687	1199.1	0.787816	0.225447	3.49447	0.000475005	0.0211187	rnf10
ENSDARG00000080009	280.781	1.16113	0.367132	3.1627	0.00156311	0.0461026	bahcc1b
ENSDARG00000080019	258.612	0.759887	0.217855	3.48803	0.000486585	0.0214283	UBA6
ENSDARG00000086450	314.91	3.63292	0.422438	8.5999	7.97831e-18	7.86778e-14	tdg.2
ENSDARG00000087538	1542.77	0.454477	0.117631	3.86358	0.000111738	0.00778684	kif3a
ENSDARG00000088367	633.252	10.4197	1.46805	7.09768	1.26868e-12	4.75218e-09	si:cabz01069013.3
ENSDARG00000089088	806.519	1.25157	0.347799	3.59855	0.000319997	0.0161977	BX510940.1
ENSDARG00000089598	474.941	0.841714	0.176636	4.76524	1.8863e-06	0.000565247	si:cabz01054396.2
ENSDARG00000090654	1761.13	0.643876	0.16448	3.91463	9.05434e-05	0.00679626	gak
ENSDARG00000090804	474.55	0.936343	0.279952	3.34465	0.000823852	0.0305495	gpr155a
ENSDARG00000090988	242.773	0.793026	0.249379	3.18	0.00147273	0.0444878	larsa
ENSDARG00000091503	24.5976	4.14057	1.21151	3.41769	0.000631554	0.0250997	FADS6
ENSDARG00000092525	352.492	1.02974	0.282746	3.64191	0.000270625	0.0145855	si:dkey-88l16.4
ENSDARG00000092882	233.422	1.02061	0.273752	3.72824	0.000192821	0.0114191	si:dkey-161j23.7
ENSDARG00000094295	43.164	20.7842	3.99524	5.20225	1.96891e-07	0.000117029	CR855337.1
ENSDARG00000094526	68.4756	2.18392	0.700327	3.11843	0.00181815	0.0498925	ksr2
ENSDARG00000094557	147.792	2.68125	0.657477	4.07809	4.54074e-05	0.0043853	nupr1b
ENSDARG00000095463	7619.88	0.669311	0.147858	4.52673	5.99033e-06	0.00117589	si:ch73-90k17.1
ENSDARG00000095741	8617.83	1.5062	0.256987	5.86099	4.60125e-09	5.74504e-06	ddx41
ENSDARG00000097006	18.7368	6.78028	1.99441	3.39964	0.000674743	0.0264122	CR854839.1
ENSDARG00000097137	84.4296	4.15421	0.900157	4.61498	3.93132e-06	0.000934968	CR753876.1
ENSDARG00000097241	20.5239	6.91717	1.95133	3.54485	0.000392833	0.0185666	BX120016.1
ENSDARG00000097580	104.044	1.44306	0.447085	3.22772	0.00124782	0.0397357	BX663519.1
ENSDARG00000097827	144.035	1.31266	0.347074	3.78208	0.000155524	0.00966894	lrp1aa
ENSDARG00000098465	829.99	0.795081	0.252054	3.15441	0.00160823	0.0467001	si:ch73-366l1.5
ENSDARG00000098652	178.282	0.971669	0.286045	3.39691	0.000681524	0.0265023	pcdh11
ENSDARG00000098670	774.943	0.662729	0.162037	4.08999	4.31399e-05	0.00425241	map4k4
ENSDARG00000098695	98.761	1.53579	0.316684	4.84961	1.23707e-06	0.000430261	vclb
ENSDARG00000098753	1497.8	0.4945	0.151637	3.26107	0.00110991	0.0367917	elmo1
ENSDARG00000098983	157.197	0.862048	0.200909	4.29075	1.78072e-05	0.00232004	CABZ01112656.1
ENSDARG00000099076	882.013	0.831067	0.188353	4.41228	1.02286e-05	0.0016479	CU467646.3
ENSDARG00000099079	4077.52	0.669112	0.206779	3.23588	0.00121267	0.0391582	aclya
ENSDARG00000099143	1681.31	0.545222	0.174914	3.11708	0.00182652	0.0499542	fnta
ENSDARG00000099227	311.39	0.670763	0.18533	3.6193	0.000295407	0.0154219	galnt13
ENSDARG00000099351	96.589	4.89727	1.0959	4.46871	7.86914e-06	0.00133981	igfbp1a
ENSDARG00000099733	127.348	1.03863	0.315937	3.28745	0.00101099	0.0347423	CIR1
ENSDARG00000099745	1114.13	0.834708	0.182702	4.56868	4.90812e-06	0.00106577	baz1a
ENSDARG00000099786	3437.99	0.445826	0.120549	3.69831	0.000217038	0.0124593	actn4
ENSDARG00000099796	153.391	8.35373	2.24372	3.72315	0.000196751	0.0115153	si:dkey-285b23.3
ENSDARG00000100143	83.21	1.23881	0.306148	4.04644	5.20028e-05	0.00472079	lrp6
ENSDARG00000100252	1225.44	0.539558	0.156111	3.45625	0.00054775	0.0230532	capzb
ENSDARG00000100363	2276.44	0.365873	0.0987144	3.70638	0.000210245	0.0121625	dcun1d5
ENSDARG00000100583	2108.98	0.482834	0.144941	3.33125	0.00086456	0.031429	hid1b
ENSDARG00000100674	777.133	0.472623	0.137353	3.44094	0.000579686	0.0236661	UBE2O
ENSDARG00000100729	1049.18	0.540521	0.159455	3.38979	0.00069945	0.0270099	tln1
ENSDARG00000100752	464.603	0.707533	0.182951	3.86734	0.000110027	0.00777609	rab21
ENSDARG00000100850	1361.24	0.498482	0.122629	4.06495	4.80423e-05	0.00449886	rnf103
ENSDARG00000101047	498.408	0.881465	0.211783	4.16211	3.15322e-05	0.00347388	rtcb
ENSDARG00000101210	192.287	0.809903	0.233317	3.47126	0.000518019	0.0223674	glg1b
ENSDARG00000101282	27.9925	2.21463	0.68488	3.23361	0.00122237	0.039218	zswim6
ENSDARG00000101726	256.35	1.49045	0.240447	6.19867	5.6944e-10	1.06649e-06	si:ch211-93f2.1
ENSDARG00000101982	829.986	0.925938	0.25102	3.6887	0.000225404	0.0128412	spryd3
ENSDARG00000101996	527.178	0.674373	0.209457	3.21962	0.00128359	0.0403188	cxxc1a
ENSDARG00000102184	217.177	0.635271	0.183947	3.45355	0.000553256	0.0231548	mib1
ENSDARG00000102372	515.055	0.818458	0.230548	3.55005	0.000385155	0.0184944	col4a3bpb
ENSDARG00000102506	86.804	2.30785	0.457285	5.04685	4.49149e-07	0.00019793	lrp2a
ENSDARG00000102569	553.834	0.668316	0.177821	3.75837	0.000171025	0.0105019	polr3a
ENSDARG00000102674	5979.68	0.432198	0.127778	3.3824	0.000718546	0.0276051	ckap5
ENSDARG00000102874	3162.02	0.37415	0.11595	3.22681	0.00125177	0.0397357	immt
ENSDARG00000102883	630.71	0.884063	0.248852	3.55256	0.0003815	0.0184388	sptbn1
ENSDARG00000103054	337.7	0.633658	0.20213	3.13491	0.00171907	0.0484152	dnm2b
ENSDARG00000103095	331.376	0.65053	0.194835	3.33888	0.000841167	0.0308902	tbk1
ENSDARG00000103184	127.026	1.57794	0.359057	4.39469	1.10931e-05	0.001696	PAMR1 (1 of many)
ENSDARG00000103284	129.305	1.01931	0.2822	3.61202	0.000303819	0.0156987	CABZ01110881.1
ENSDARG00000103578	1399.06	0.47314	0.115255	4.10515	4.04059e-05	0.00403601	gtf2b
ENSDARG00000104103	1263.26	0.490532	0.104183	4.70839	2.49678e-06	0.000668299	rps6kc1
ENSDARG00000104138	26.4698	2.13496	0.640344	3.33408	0.000855821	0.0313515	igfbp7
ENSDARG00000104173	2293.74	0.3252	0.100489	3.23618	0.00121142	0.0391582	tufm
ENSDARG00000104344	48.5622	3.0675	0.766247	4.00328	6.24712e-05	0.00528817	CCDC127
ENSDARG00000104435	1152.84	0.751403	0.170179	4.41536	1.00843e-05	0.00164231	si:ch73-217b7.1
ENSDARG00000104436	54.9248	1.82106	0.555374	3.27898	0.00104183	0.0351571	zgc:153426
ENSDARG00000104653	468.393	0.647746	0.188244	3.44099	0.0005796	0.0236661	btbd2b
ENSDARG00000104818	129.642	0.984315	0.244002	4.03404	5.48266e-05	0.0048039	si:ch211-93f2.1
ENSDARG00000104906	811.015	0.936533	0.234895	3.98702	6.69084e-05	0.0056005	mtr
ENSDARG00000105608	56.4539	2.07028	0.626917	3.30233	0.000958862	0.0338835	BX957297.2
ENSDARG00000105727	712.259	0.984059	0.277124	3.55098	0.000383806	0.0184906	CABZ01069022.2
ENSDARG00000110812	15.9045	6.54983	1.87157	3.49965	0.000465866	0.0208838	zgc:165555
ENSDARG00000112581	65.7163	1.1091	0.350612	3.16333	0.00155975	0.046094	TMEM87B
ENSDARG00000113296	156.089	1.07199	0.280801	3.81761	0.000134751	0.00881651	LO017722.1
ENSDARG00000115564	46.7302	5.09274	1.48997	3.418	0.000630824	0.0250997	si:ch211-271g18.4
ENSDARG00000115805	736.569	0.745985	0.194062	3.84406	0.000121017	0.00814927	GGT7
ENSDARG00000117069	78.5248	1.16136	0.324913	3.57436	0.00035108	0.0173605	CABZ01060373.1
ENSDARG00000117226	28.774	2.54828	0.71888	3.54478	0.000392935	0.0185666	AL831726.3
ENSDARG00000117298	151.42	2.79938	0.456033	6.13855	8.32799e-10	1.38643e-06	AL929048.1
ENSDARG00000117446	38.4364	1.65605	0.506646	3.26865	0.00108063	0.0362216	CABZ01089980.1
ENSDARG00000117778	433.6	1.25344	0.309502	4.04986	5.12492e-05	0.00468211	LO017716.1
DEGef2sf upregulated in solvent control female zebrafish
gene id	baseMean	log2FoldChange	lfcSE	stat	pvalue	padj	gene name
ENSDARG00000000747	774.814	-0.843845	0.195766	-4.31048	1.62903e-05	0.00219889	lcmt2
ENSDARG00000004130	910.244	-0.342907	0.0969975	-3.53521	0.000407447	0.0190774	mvk
ENSDARG00000004405	1265	-0.762421	0.203093	-3.75406	0.000173996	0.0105975	snx10a
ENSDARG00000004904	534.679	-0.620656	0.187868	-3.30367	0.000954275	0.0338012	gys2
ENSDARG00000005274	323.501	-1.66812	0.481516	-3.46431	0.000531588	0.0226272	rad52
ENSDARG00000006038	328.923	-0.962852	0.246219	-3.91055	9.20867e-05	0.00679672	aebp2
ENSDARG00000006192	824.472	-0.544807	0.121787	-4.47344	7.69721e-06	0.0013256	gatad2ab
ENSDARG00000006253	1292.72	-0.419353	0.133996	-3.1296	0.00175043	0.0489252	mier3a
ENSDARG00000006580	15840.3	-0.551666	0.105797	-5.2144	1.84417e-07	0.00011513	cldnd
ENSDARG00000007788	72.4813	-2.93802	0.786435	-3.73587	0.000187068	0.0111667	atp2b1b
ENSDARG00000008239	296.302	-1.10857	0.201192	-5.51003	3.58771e-08	2.82919e-05	mocs3
ENSDARG00000008377	329.393	-0.888529	0.259112	-3.42913	0.000605526	0.0243233	epn2
ENSDARG00000009779	10549.4	-0.441006	0.0938005	-4.70153	2.58213e-06	0.000678738	mcl1a
ENSDARG00000010784	368.497	-0.505441	0.14438	-3.50077	0.000463919	0.0208838	ppp1r12a
ENSDARG00000011125	7458.94	-0.59459	0.109307	-5.43965	5.33857e-08	3.99939e-05	snrpb
ENSDARG00000011201	619.929	-0.690745	0.214047	-3.22707	0.00125065	0.0397357	rplp2l
ENSDARG00000011999	252.932	-0.821512	0.189473	-4.33578	1.45246e-05	0.00201502	ybey
ENSDARG00000012140	2057.44	-0.342341	0.104326	-3.28146	0.00103271	0.0350069	ccnl1b
ENSDARG00000012892	922.034	-0.470489	0.146612	-3.20908	0.0013316	0.0415654	ammecr1
ENSDARG00000013236	301.013	-0.530496	0.155002	-3.42251	0.000620457	0.0247901	dhcr24
ENSDARG00000013457	1856.73	-0.518779	0.164533	-3.15304	0.00161581	0.0467367	mtrex
ENSDARG00000015111	9812.51	-0.574167	0.0867925	-6.6154	3.70551e-11	7.93137e-08	ddx39ab
ENSDARG00000015374	306.449	-0.743112	0.192259	-3.86516	0.000111015	0.00778684	st3gal3a
ENSDARG00000016448	90.5729	-4.55332	1.05146	-4.33045	1.48803e-05	0.00203358	vtg3
ENSDARG00000016825	131.5	-9.41081	1.87437	-5.0208	5.14569e-07	0.000214161	vtg6
ENSDARG00000017163	1839.12	-0.828506	0.196102	-4.22488	2.39063e-05	0.00284277	sinup
ENSDARG00000017657	71.69	-1.67855	0.441742	-3.79984	0.00014479	0.00927086	zgc:112163
ENSDARG00000018559	432.74	-1.11146	0.212006	-5.24256	1.58361e-07	0.000107851	kdm7ab
ENSDARG00000018574	1974.52	-0.398652	0.109738	-3.63276	0.000280409	0.0148458	sf3b4
ENSDARG00000019260	34.9539	-1.94392	0.577518	-3.36599	0.000762684	0.0287118	dhrs9
ENSDARG00000019417	388.652	-0.900736	0.28306	-3.18214	0.00146191	0.04425	gadd45ga
ENSDARG00000019532	20.0251	-3.44365	1.03389	-3.33078	0.000866033	0.031429	fads2
ENSDARG00000020447	442.084	-0.597739	0.155577	-3.84207	0.000122	0.00814927	tmtc4
ENSDARG00000020595	1607.03	-0.433951	0.137801	-3.14911	0.0016377	0.0471878	gnl3l
ENSDARG00000020730	795.104	-2.24613	0.262144	-8.5683	1.05023e-17	7.86778e-14	smpd4
ENSDARG00000021324	571.977	-0.766626	0.235352	-3.25736	0.00112453	0.0371119	nsun4
ENSDARG00000022165	53.9528	-1.59286	0.509614	-3.12561	0.00177434	0.0490498	mgst1.2
ENSDARG00000022424	205.332	-1.20182	0.236879	-5.07354	3.90491e-07	0.000181058	slc26a5
ENSDARG00000022767	27.0916	-4.05101	1.27021	-3.18925	0.00142644	0.043617	apobb.1
ENSDARG00000023394	2441.71	-0.368351	0.109012	-3.37899	0.000727523	0.0277136	slc37a2
ENSDARG00000023659	243.659	-1.06022	0.305208	-3.47377	0.000513198	0.0222876	gabpb1
ENSDARG00000023840	142.053	-1.24469	0.285491	-4.35983	1.30165e-05	0.00185565	pfkfb2a
ENSDARG00000024775	846.176	-0.707758	0.157839	-4.48404	7.32433e-06	0.00127605	si:ch211-129c21.1
ENSDARG00000026178	670.738	-0.573991	0.15583	-3.68345	0.000230101	0.0130488	ube3d
ENSDARG00000029596	23.2685	-2.37782	0.563962	-4.21627	2.48375e-05	0.00288481	trim55a
ENSDARG00000029944	1133.11	-0.735609	0.223827	-3.28651	0.00101438	0.0347792	parpbp
ENSDARG00000030408	1373.14	-0.596202	0.181137	-3.29144	0.000996775	0.0345241	rps26l
ENSDARG00000030933	438.609	-0.452434	0.139367	-3.24634	0.00116898	0.0383255	ksr1b
ENSDARG00000031044	2384.38	-0.67389	0.170224	-3.95883	7.53163e-05	0.00623461	lipg
ENSDARG00000031198	330.026	-0.579651	0.148184	-3.9117	9.16506e-05	0.00679672	hmg20a
ENSDARG00000034080	1547.42	-0.566504	0.178687	-3.17036	0.00152248	0.0454408	plcd1b
ENSDARG00000035122	307.138	-0.72362	0.196895	-3.67516	0.000237698	0.0132889	camsap1b
ENSDARG00000035171	4695.37	-0.605994	0.170493	-3.55436	0.000378906	0.0184323	btg4
ENSDARG00000035325	2005.83	-0.600167	0.13685	-4.38559	1.15674e-05	0.00172402	srsf7a
ENSDARG00000036180	10521	-0.359104	0.0914375	-3.92732	8.58988e-05	0.00670324	ccnb2
ENSDARG00000036685	1329.77	-0.492519	0.143052	-3.44295	0.000575408	0.0236661	ccnt2a
ENSDARG00000038635	1700.1	-0.386069	0.12226	-3.15777	0.00158979	0.0466141	magoh
ENSDARG00000038882	7082.45	-0.364347	0.0951705	-3.82836	0.000129001	0.00855229	smc4
ENSDARG00000041232	2184.85	-0.546963	0.166025	-3.29447	0.000986084	0.0344394	rps29
ENSDARG00000041248	11081.4	-0.445189	0.139144	-3.19949	0.00137672	0.042617	si:dkey-241l7.6
ENSDARG00000041811	4776.86	-0.60116	0.187927	-3.1989	0.00137951	0.042617	rps25
ENSDARG00000042116	762.4	-0.961612	0.249913	-3.84778	0.000119191	0.00814927	trim35-40
ENSDARG00000042827	340.777	-0.617745	0.183519	-3.36611	0.000762369	0.0287118	adoa
ENSDARG00000043304	1223.15	-0.475135	0.135513	-3.50621	0.000454538	0.0206374	nop2
ENSDARG00000043720	2717.73	-0.337869	0.106735	-3.16549	0.00154822	0.0459347	cdc45
ENSDARG00000044203	1052.9	-0.314478	0.100533	-3.1281	0.0017594	0.0489252	sumf1
ENSDARG00000044488	1539.75	-0.367102	0.104017	-3.52925	0.000416732	0.0194514	pak1ip1
ENSDARG00000044820	1746.87	-0.497639	0.131513	-3.78395	0.000154357	0.00963638	cstf1
ENSDARG00000045373	3984.53	-0.342308	0.0970275	-3.52794	0.000418803	0.0194873	pabpn1
ENSDARG00000045824	1054.69	-0.271593	0.0833603	-3.25807	0.00112174	0.0371018	zgc:101783
ENSDARG00000046074	2482.99	-0.322314	0.0933771	-3.45175	0.000556968	0.0231807	stk11
ENSDARG00000051923	11308.3	-0.483731	0.121043	-3.99636	6.43247e-05	0.00541448	ccnb1
ENSDARG00000051936	207.084	-1.37232	0.304534	-4.50628	6.59737e-06	0.0012192	ergic2
ENSDARG00000052247	1057.28	-0.898278	0.269655	-3.33121	0.0008647	0.031429	alkbh4
ENSDARG00000053457	7312.69	-0.538029	0.129001	-4.17073	3.03626e-05	0.00336979	rpl23
ENSDARG00000053509	31.4045	-1.70452	0.434216	-3.92551	8.65463e-05	0.00671877	kazald3
ENSDARG00000054344	123.431	-0.872798	0.278236	-3.13689	0.00170748	0.0484152	gabpb2b
ENSDARG00000055278	15.1362	-3.15475	0.875283	-3.60427	0.000313033	0.0159267	cfb
ENSDARG00000055426	822.33	-1.40562	0.290094	-4.84541	1.26353e-06	0.000430261	rwdd2b
ENSDARG00000055470	2389.32	-0.399257	0.0930127	-4.2925	1.76672e-05	0.00232004	cdc16
ENSDARG00000055622	1993.53	-0.580011	0.116477	-4.97962	6.37081e-07	0.000251194	zgc:153345
ENSDARG00000055759	441.745	-0.663181	0.206033	-3.21881	0.00128726	0.0403493	efhd2
ENSDARG00000055809	305.455	-7.42638	1.52014	-4.88533	1.03257e-06	0.000368357	vtg2
ENSDARG00000056130	30.6822	-1.52184	0.485354	-3.13553	0.00171544	0.0484152	neurog1
ENSDARG00000056141	317.757	-0.478042	0.14847	-3.21979	0.00128284	0.0403188	coq10b
ENSDARG00000056600	54.0118	-1.23658	0.374539	-3.30162	0.000961287	0.0338893	papss2b
ENSDARG00000056650	45.1808	-3.19501	0.828552	-3.85614	0.000115191	0.00795347	zgc:113276
ENSDARG00000057484	3000.88	-0.457661	0.0981915	-4.6609	3.14831e-06	0.000799511	srsf2a
ENSDARG00000058105	914.91	-0.642678	0.176887	-3.63327	0.000279857	0.0148458	rpl36a
ENSDARG00000058605	1194.35	-0.373674	0.108233	-3.45251	0.000555396	0.0231796	vsig10
ENSDARG00000058893	406.939	-0.560672	0.175255	-3.19918	0.00137819	0.042617	nhej1
ENSDARG00000059308	1593.18	-0.446047	0.113142	-3.94237	8.06797e-05	0.00645766	golt1bb
ENSDARG00000059404	305.251	-0.762821	0.171912	-4.43728	9.11028e-06	0.00149999	rab43
ENSDARG00000059700	47.7613	-2.4671	0.711531	-3.46732	0.00052568	0.0225114	agmat
ENSDARG00000060354	104.621	-1.02076	0.31235	-3.268	0.00108312	0.0362239	samd7
ENSDARG00000061161	484.906	-0.503904	0.147504	-3.41621	0.000635002	0.0251699	ube2j2
ENSDARG00000061508	1610.82	-0.531781	0.159661	-3.33068	0.000866326	0.031429	tgfbrap1
ENSDARG00000062650	5813.18	-0.402758	0.115355	-3.49147	0.000480377	0.0212315	rif1
ENSDARG00000063895	4974.16	-1.79407	0.442593	-4.05354	5.0448e-05	0.00463719	mt-nd1
ENSDARG00000063910	20.4668	-1.64049	0.489697	-3.35002	0.000808064	0.0300427	mt-atp8
ENSDARG00000063911	7780.54	-1.23745	0.348652	-3.54923	0.000386354	0.0184944	mt-atp6
ENSDARG00000067606	22.3666	-3.42241	1.03739	-3.29906	0.000970089	0.0340395	rsph4a
ENSDARG00000067656	833.984	-0.447273	0.11086	-4.03457	5.47034e-05	0.0048039	kcmf1
ENSDARG00000069649	425.271	-0.529385	0.16348	-3.23822	0.00120277	0.0390912	tmem160
ENSDARG00000074082	66.6996	-1.98462	0.481055	-4.12556	3.69833e-05	0.00385531	gpc5c
ENSDARG00000074100	250.706	-0.717515	0.205458	-3.49228	0.000478923	0.0212299	zgc:163014
ENSDARG00000074153	268.064	-1.75815	0.29635	-5.93267	2.98051e-09	4.06815e-06	slitrk5b
ENSDARG00000075121	1548.53	-0.798585	0.251779	-3.17177	0.00151512	0.0453114	hbegfa
ENSDARG00000076464	640.153	-0.748584	0.209891	-3.56653	0.000361734	0.0178285	lamtor1
ENSDARG00000076509	573.788	-0.615914	0.133096	-4.62759	3.69945e-06	0.000894014	polr2d
ENSDARG00000076632	24.5602	-2.00231	0.485157	-4.12713	3.67316e-05	0.00385531	zdhhc12a
ENSDARG00000076718	761.039	-0.748544	0.174281	-4.29505	1.74652e-05	0.00231576	prkra
ENSDARG00000077097	54.4632	-3.06617	0.676882	-4.52985	5.90258e-06	0.00117589	si:ch211-226h8.6
ENSDARG00000077265	297.448	-0.765564	0.207936	-3.68172	0.000231662	0.0130488	wdr89
ENSDARG00000077537	139.936	-1.15136	0.251448	-4.5789	4.67429e-06	0.0010453	nudt19
ENSDARG00000078429	237.501	-6.98982	1.79771	-3.88818	0.000100998	0.00731038	vtg4
ENSDARG00000078974	649.381	-0.525826	0.166483	-3.15844	0.00158614	0.0465983	COA4
ENSDARG00000079478	11.4551	-3.42362	1.02381	-3.34401	0.000825771	0.0305495	mvb12bb
ENSDARG00000079727	20.3395	-2.8462	0.705516	-4.0342	5.4788e-05	0.0048039	selenop2
ENSDARG00000081270	68.126	-1.35582	0.32017	-4.23469	2.28869e-05	0.00276544	rn7sk
ENSDARG00000086247	9068.95	-0.571387	0.156193	-3.65821	0.00025398	0.0138378	si:ch73-189n23.1
ENSDARG00000086411	810.834	-0.422099	0.12043	-3.50492	0.000456739	0.0206747	srsf10b
ENSDARG00000086523	527.789	-0.428856	0.117188	-3.65955	0.000252655	0.0138378	ch25hl3
ENSDARG00000087187	875.203	-0.483997	0.128747	-3.75929	0.000170397	0.0105019	grip2a
ENSDARG00000087555	344.992	-0.555617	0.166222	-3.34262	0.000829914	0.0306271	si:ch73-308l14.2
ENSDARG00000088022	17.9336	-3.44537	1.07415	-3.20752	0.00133887	0.0416302	mhc1zfa
ENSDARG00000089799	642.277	-0.669011	0.209421	-3.19458	0.00140035	0.0429455	si:ch73-41e3.7
ENSDARG00000089836	502.318	-0.51736	0.128976	-4.01129	6.0388e-05	0.00514087	MRPS12
ENSDARG00000089862	631.962	-0.782017	0.227943	-3.43075	0.000601909	0.0243083	si:dkey-16j16.4
ENSDARG00000089976	2593.3	-0.682798	0.146943	-4.64668	3.37318e-06	0.00084234	spcs3
ENSDARG00000090585	388.077	-2.38682	0.332186	-7.18519	6.71138e-13	3.35189e-09	gpc1b
ENSDARG00000091079	1124.78	-0.604761	0.167748	-3.60518	0.000311937	0.0159267	si:zfos-1192g2.3
ENSDARG00000091198	691.124	-0.843288	0.239113	-3.52674	0.00042071	0.0194908	urm1
ENSDARG00000091851	571.605	-0.520077	0.14486	-3.5902	0.000330422	0.0165024	tsen2
ENSDARG00000091950	188.661	-0.705056	0.222285	-3.17185	0.0015147	0.0453114	si:dkeyp-4c7.3
ENSDARG00000092126	279.172	-4.8491	1.22585	-3.9557	7.63103e-05	0.00624785	vtg5
ENSDARG00000092383	36.0758	-2.86268	0.624637	-4.58295	4.58454e-06	0.0010453	snorc
ENSDARG00000092419	214.574	-8.43565	1.66399	-5.06954	3.9878e-07	0.000181058	vtg7
ENSDARG00000092464	647.852	-0.519884	0.165809	-3.13543	0.001716	0.0484152	si:dkeyp-20g2.1
ENSDARG00000092807	5057.79	-0.585305	0.170646	-3.42995	0.000603697	0.024315	si:dkey-151g10.6
ENSDARG00000094542	833.716	-0.671752	0.204804	-3.27998	0.00103813	0.0351113	si:dkey-121h17.7
ENSDARG00000094669	12.3397	-3.45757	1.06428	-3.24873	0.00115923	0.0380893	BX510337.1
ENSDARG00000095376	173.246	-0.944122	0.277726	-3.39947	0.000675157	0.0264122	FP016012.1
ENSDARG00000095705	1695.77	-0.749207	0.207893	-3.60382	0.00031358	0.0159267	CDPF1
ENSDARG00000097048	335.018	-0.630669	0.198375	-3.17919	0.0014769	0.0445238	CU571318.1
ENSDARG00000097111	19.1758	-1.83575	0.530427	-3.46088	0.000538405	0.0227398	CR762407.2
ENSDARG00000097310	95.7652	-1.18791	0.329414	-3.60614	0.00031079	0.0159267	zgc:193812
ENSDARG00000097314	34.3274	-1.57847	0.50405	-3.13157	0.00173874	0.0488771	si:zfos-1714f5.3
ENSDARG00000097753	689.376	-0.377185	0.11953	-3.15556	0.0016019	0.0467001	slirp
ENSDARG00000098600	691.124	-0.575139	0.160676	-3.57949	0.000344272	0.0171369	pithd1
ENSDARG00000098623	755.8	-0.322121	0.102435	-3.14463	0.00166296	0.0475864	si:dkey-23f9.4
ENSDARG00000098890	39.2945	-2.33016	0.677113	-3.44131	0.000578897	0.0236661	cyp2aa9
ENSDARG00000098934	1834.55	-0.425081	0.108633	-3.913	9.11572e-05	0.00679626	rrp7a
ENSDARG00000098935	3766.11	-0.53057	0.125494	-4.22786	2.35927e-05	0.00282792	bxdc2
ENSDARG00000098941	66.9868	-1.08596	0.310419	-3.49838	0.000468095	0.0208838	CU856520.1
ENSDARG00000099044	10617	-0.468163	0.123059	-3.80437	0.000142164	0.00921566	BX548000.1
ENSDARG00000099283	108.098	-1.14446	0.290326	-3.94198	8.08134e-05	0.00645766	epb41a
ENSDARG00000099534	438.496	-0.949627	0.281011	-3.37932	0.000726646	0.0277136	CABZ01066926.1
ENSDARG00000099970	996.354	-0.632102	0.187195	-3.3767	0.000733615	0.0277569	CR383676.1
ENSDARG00000100633	806.719	-0.572483	0.169215	-3.38318	0.000716524	0.0275982	zgc:114200
ENSDARG00000100906	19.5445	-1.56158	0.499253	-3.12784	0.00176095	0.0489252	hist1h2a11
ENSDARG00000100936	3884.59	-0.772757	0.13977	-5.52878	3.22474e-08	2.82006e-05	CR790368.1
ENSDARG00000100954	285.657	-0.94402	0.215465	-4.38131	1.17967e-05	0.00172972	wars
ENSDARG00000101211	61.9	-1.6088	0.504677	-3.18777	0.00143373	0.0437507	BX537130.1
ENSDARG00000101243	882.201	-1.13891	0.314065	-3.62634	0.000287465	0.01516	CABZ01049825.1
ENSDARG00000101404	250.719	-0.496646	0.153843	-3.22827	0.00124542	0.0397357	CABZ01065131.1
ENSDARG00000102068	1832.42	-0.390497	0.10285	-3.79677	0.000146595	0.0093465	shcbp1
ENSDARG00000102076	1631.95	-0.851252	0.209355	-4.06606	4.78144e-05	0.00449886	spink2.1
ENSDARG00000103211	486.387	-1.00034	0.255582	-3.91395	9.07971e-05	0.00679626	si:dkey-19b23.8
ENSDARG00000103367	112.676	-1.09118	0.256043	-4.26171	2.02873e-05	0.00255849	si:ch211-127m7.2
ENSDARG00000104186	4124.51	-0.651515	0.137346	-4.74359	2.09967e-06	0.000616849	fbxo43
ENSDARG00000104274	188.157	-1.40481	0.304793	-4.60905	4.04519e-06	0.000947017	si:ch211-204a13.2
ENSDARG00000104342	441.759	-0.486565	0.147629	-3.29586	0.000981219	0.0343495	csnk1g1
ENSDARG00000104760	43.6691	-1.9868	0.560737	-3.5432	0.000395297	0.0185666	si:ch211-1i11.3
ENSDARG00000111509	795.378	-0.603642	0.180673	-3.34107	0.000834553	0.0307226	dtwd1
ENSDARG00000114552	9440.98	-0.384147	0.0675568	-5.68627	1.29841e-08	1.29694e-05	siva1
ENSDARG00000114885	406.996	-0.888746	0.285129	-3.11699	0.00182707	0.0499542	PXMP4
ENSDARG00000115271	3634.93	-0.576395	0.156165	-3.69092	0.000223441	0.0127779	RPL37A
