# Supplementary material for: Anti-masculinization induced by aromatase inhibitors in adult female zebrafish
Source: BMC Genomics. 2020 Jan 7;21:22. doi: 10.1186/s12864-019-6437-z (PMC6947999; doi:10.1186/s12864-019-6437-z)
Supplement: Supplementary file 10 — Additional file 10. The list of differentially expressed genes (DEGs) between solvent control females and null control females [file 12864_2019_6437_MOESM10_ESM.xlsx]

## Sheet: Sheet1
DEGsf2nf upregulated in null control female zebrafish
gene_id	baseMean	log2FoldChange	lfcSE	stat	pvalue	padj	gene_short_name
ENSDARG00000000002	45.6494	2.53293	1.02033	2.48247	0.0130474	0.0342343	ccdc80
ENSDARG00000000086	741.381	0.825737	0.256605	3.21793	0.0012912	0.00460918	itsn1
ENSDARG00000000183	1223.1	1.08115	0.252216	4.28661	1.81419e-05	0.000100968	ptpn4b
ENSDARG00000000189	544.359	1.793	0.272282	6.58506	4.54694e-11	6.49624e-10	sema6e
ENSDARG00000000241	57.2743	2.22422	0.670453	3.3175	0.000908281	0.00337172	slc40a1
ENSDARG00000000324	311.028	1.12781	0.33255	3.3914	0.000695369	0.00265853	dcaf8
ENSDARG00000000369	16.3201	6.99093	2.09288	3.34033	0.000836782	0.00313041	prkag3b
ENSDARG00000000442	3044.99	1.97327	0.258023	7.64764	2.047e-14	4.42134e-13	slc39a13
ENSDARG00000000563	128.073	2.98018	0.549245	5.42596	5.76438e-08	5.10297e-07	ttn.1
ENSDARG00000000567	281.261	1.12317	0.325939	3.44596	0.000569027	0.00222082	znf281a
ENSDARG00000000631	1414.72	0.515952	0.208626	2.47309	0.013395	0.0350239	ptpn4a
ENSDARG00000000837	585.069	1.77394	0.350986	5.05416	4.32294e-07	3.32127e-06	snx9a
ENSDARG00000000861	3151.19	1.44903	0.245606	5.89981	3.63928e-09	3.94187e-08	scrib
ENSDARG00000000935	345.608	2.24552	0.357037	6.28931	3.1888e-10	4.06727e-09	unk
ENSDARG00000000966	1657	1.62049	0.235756	6.8736	6.26027e-12	1.00936e-10	ncor2
ENSDARG00000001129	2207.92	1.69942	0.212573	7.99454	1.30062e-15	3.21054e-14	dicer1
ENSDARG00000001154	23.8568	2.918	1.04398	2.79507	0.00518886	0.0155445	rimbp2
ENSDARG00000001220	2542.02	0.98545	0.219535	4.4888	7.16263e-06	4.34838e-05	mycbp2
ENSDARG00000001313	1904.85	1.37121	0.232764	5.891	3.83867e-09	4.14313e-08	g2e3
ENSDARG00000001431	184.53	2.73939	0.874003	3.13431	0.00172261	0.00593183	actn3b
ENSDARG00000001452	444.67	1.55629	0.286416	5.43368	5.52033e-08	4.90351e-07	adam8a
ENSDARG00000001559	41.1178	4.23344	0.956599	4.42551	9.6214e-06	5.68982e-05	csmd2
ENSDARG00000001634	65.7651	2.31147	0.691486	3.34276	0.0008295	0.00310444	kirrel1a
ENSDARG00000001710	375.599	1.80053	0.457099	3.93904	8.1807e-05	0.000394621	flot1a
ENSDARG00000001767	557.748	0.890436	0.36618	2.43169	0.0150287	0.0385418	slc29a2
ENSDARG00000001769	611.868	3.18298	0.324346	9.81354	9.84532e-23	4.47461e-21	ptpra
ENSDARG00000001803	33.7069	2.71271	1.15358	2.35155	0.0186955	0.0464434	kcnh6a
ENSDARG00000001807	14.9148	6.86092	2.25034	3.04883	0.00229731	0.00765603	tnfrsf21
ENSDARG00000001857	726.578	2.79407	0.281248	9.93455	2.94492e-23	1.37952e-21	aff4
ENSDARG00000001879	245.177	1.85104	0.35676	5.18847	2.12032e-07	1.71008e-06	nav2b
ENSDARG00000001890	4065.53	0.795213	0.224204	3.54683	0.000389901	0.00158946	stt3b
ENSDARG00000001929	228.386	1.86746	0.487314	3.83215	0.000127027	0.000585301	pink1
ENSDARG00000001930	1034.63	0.547872	0.227108	2.41238	0.0158486	0.0403396	klhl15
ENSDARG00000001968	472.712	2.66863	0.347965	7.66925	1.73002e-14	3.78578e-13	dock5
ENSDARG00000001975	215.112	4.50718	0.677388	6.65376	2.85704e-11	4.20995e-10	hsd11b2
ENSDARG00000002006	276.154	1.58036	0.420721	3.75631	0.000172437	0.000770331	rxrbb
ENSDARG00000002013	468.178	3.14571	0.345005	9.11787	7.66154e-20	2.76238e-18	grb10a
ENSDARG00000002020	735.686	1.37476	0.26285	5.2302	1.69328e-07	1.39264e-06	rictorb
ENSDARG00000002071	15.6101	3.79116	1.40764	2.69328	0.00707537	0.0203228	adss
ENSDARG00000002131	101.674	1.72905	0.513865	3.36479	0.000766032	0.00289292	celf2
ENSDARG00000002215	1644.32	0.62486	0.236739	2.63944	0.00830423	0.0232997	rtca
ENSDARG00000002231	47.5401	2.81404	0.817119	3.44386	0.000573473	0.00223484	plpp2a
ENSDARG00000002235	50.8294	2.33009	0.804788	2.89528	0.00378823	0.0118243	mmp14a
ENSDARG00000002285	817.463	2.70999	0.276413	9.80416	1.08039e-22	4.89811e-21	mcoln1a
ENSDARG00000002305	2193.78	0.895304	0.231099	3.87411	0.000107013	0.00050142	me3
ENSDARG00000002333	170.722	1.18278	0.407869	2.89989	0.00373292	0.0116656	fam102bb
ENSDARG00000002385	1117.21	1.08834	0.363756	2.99196	0.00277192	0.00901786	atm
ENSDARG00000002405	71.2507	2.79685	0.743605	3.7612	0.000169102	0.000756537	si:ch211-225b11.1
ENSDARG00000002411	13.7986	5.25988	1.93738	2.71494	0.00662875	0.0192351	pde4cb
ENSDARG00000002463	311.528	1.62679	0.356447	4.56391	5.02098e-06	3.15162e-05	arhgef37
ENSDARG00000002509	109.75	1.78203	0.652808	2.72979	0.00633741	0.0185218	zgc:153911
ENSDARG00000002552	2784.26	0.703073	0.220275	3.19179	0.00141392	0.00498987	mapkapk2a
ENSDARG00000002571	288.509	2.10798	0.467611	4.50798	6.54478e-06	4.00783e-05	tmod2
ENSDARG00000002632	1007.83	1.0842	0.23986	4.52014	6.17987e-06	3.79777e-05	anxa11b
ENSDARG00000002670	380.133	1.60111	0.304997	5.2496	1.52433e-07	1.26403e-06	ATG14
ENSDARG00000002847	50.0655	2.91207	0.775937	3.75297	0.00017475	0.000780093	fndc1
ENSDARG00000002880	387.388	1.68013	0.426309	3.94111	8.11053e-05	0.000391443	vps50
ENSDARG00000002916	1760.75	0.605184	0.226511	2.67177	0.00754521	0.0214693	sec31b
ENSDARG00000002956	55.5692	7.2831	3.10894	2.34263	0.0191483	0.0473308	si:dkey-32n7.4
ENSDARG00000003022	13.4429	3.57788	1.49219	2.39774	0.0164966	0.0417856	limk1b
ENSDARG00000003041	35.7019	2.54201	0.840396	3.02478	0.00248814	0.00822166	CABZ01111496.1
ENSDARG00000003046	44.7392	1.85462	0.735527	2.52149	0.0116859	0.031151	sorbs2a
ENSDARG00000003068	215.717	3.57452	0.424735	8.41588	3.89948e-17	1.11773e-15	gorasp1a
ENSDARG00000003069	1151.62	2.70753	0.278757	9.71288	2.65729e-22	1.16998e-20	btbd7
ENSDARG00000003085	116.795	1.19326	0.491671	2.42694	0.0152268	0.0389926	stambpl1
ENSDARG00000003091	1397.85	1.00326	0.235728	4.25602	2.08098e-05	0.000114329	oclnb
ENSDARG00000003098	1667.21	0.880618	0.2916	3.01995	0.00252816	0.00834339	kdm5bb
ENSDARG00000003109	459.282	0.925661	0.32646	2.83545	0.0045761	0.0139716	rcan1a
ENSDARG00000003113	38.0138	3.15982	0.87432	3.61404	0.000301466	0.00126527	ada
ENSDARG00000003153	1045.21	0.696368	0.232013	3.00142	0.00268727	0.00877674	nudt21
ENSDARG00000003213	2424.26	0.940181	0.242816	3.87199	0.000107952	0.000505433	naa15a
ENSDARG00000003216	93.8315	2.73706	0.801438	3.41519	0.000637379	0.00245515	anxa2a
ENSDARG00000003217	2673.16	1.31547	0.230669	5.70286	1.17817e-08	1.17088e-07	urb2
ENSDARG00000003250	696.461	1.02676	0.310025	3.31185	0.000926823	0.00343082	pik3cd
ENSDARG00000003269	1288.35	0.993612	0.225416	4.40791	1.04373e-05	6.1233e-05	clcn3
ENSDARG00000003328	558.518	1.31884	0.293141	4.499	6.82731e-06	4.1586e-05	slf2
ENSDARG00000003446	1072.82	1.31812	0.223838	5.88873	3.89173e-09	4.19053e-08	ippk
ENSDARG00000003495	1019.55	0.951622	0.232597	4.09128	4.28993e-05	0.000219665	madd
ENSDARG00000003512	60.9077	1.88038	0.686252	2.74007	0.00614265	0.0180129	anks1b
ENSDARG00000003616	824.986	0.604712	0.245636	2.46182	0.0138233	0.0359539	arih1
ENSDARG00000003631	225.237	3.49562	0.50543	6.91613	4.64154e-12	7.5703e-11	clockb
ENSDARG00000003699	855.577	2.14695	0.288822	7.43348	1.05775e-13	2.10584e-12	atp7a
ENSDARG00000003701	22998	0.742111	0.177895	4.17162	3.02447e-05	0.000160058	cldng
ENSDARG00000003750	1342.67	0.828063	0.33325	2.48481	0.012962	0.0340425	pfas
ENSDARG00000003754	147.155	1.61593	0.43897	3.68118	0.000232156	0.00100643	tspan2a
ENSDARG00000003776	733.331	1.13909	0.274066	4.15624	3.23525e-05	0.000169937	pip4k2aa
ENSDARG00000003789	1302.27	1.48886	0.276052	5.39341	6.91323e-08	6.05272e-07	dennd5b
ENSDARG00000003811	1987.77	1.06693	0.216458	4.92903	8.264e-07	6.02801e-06	plxnb2a
ENSDARG00000003820	203.657	3.84819	0.789352	4.87513	1.08739e-06	7.77389e-06	nr1d2a
ENSDARG00000003829	2446.99	1.00038	0.244257	4.09561	4.21051e-05	0.00021584	galnt2
ENSDARG00000003835	202.419	2.36135	0.460349	5.12948	2.90549e-07	2.29186e-06	stom
ENSDARG00000003860	2103.31	3.19718	0.237244	13.4763	2.15606e-41	2.80074e-39	cbx3a
ENSDARG00000003865	12.3484	4.06275	1.63437	2.48582	0.0129255	0.0339611	pard6b
ENSDARG00000003866	2287.01	1.0134	0.300348	3.37409	0.000740588	0.00280957	tm9sf2
ENSDARG00000003872	1402.86	1.88979	0.385649	4.9003	9.56926e-07	6.90857e-06	ccdc102a
ENSDARG00000003910	3237.41	0.884305	0.197938	4.46759	7.91062e-06	4.75839e-05	med13b
ENSDARG00000003927	942.485	2.06173	0.249331	8.26903	1.35049e-16	3.65371e-15	cldn12
ENSDARG00000003934	218.234	1.12241	0.359427	3.12279	0.00179148	0.00614472	nxnl2
ENSDARG00000003952	15491.9	0.871878	0.258592	3.37163	0.000747243	0.00282915	pfn2
ENSDARG00000004018	367.361	2.30006	0.367775	6.25398	4.00111e-10	5.01948e-09	CHST13
ENSDARG00000004055	498.456	1.36767	0.338502	4.04037	5.33664e-05	0.000267504	uhrf1bp1l
ENSDARG00000004060	47.5476	4.00389	1.01141	3.95872	7.53518e-05	0.00036628	bhlhe40
ENSDARG00000004074	54.3493	2.40338	0.706652	3.40108	0.000671208	0.00257571	bach2b
ENSDARG00000004078	1376.46	1.06027	0.266423	3.97963	6.90229e-05	0.000337576	acsl4a
ENSDARG00000004105	62.6026	5.45643	1.03743	5.25955	1.4441e-07	1.20119e-06	tie1
ENSDARG00000004111	21.3253	3.85313	1.35563	2.84232	0.00447868	0.0137108	esr1
ENSDARG00000004132	1459.37	0.78365	0.214571	3.65216	0.000260042	0.00111257	usp19
ENSDARG00000004174	5311.12	1.01293	0.266208	3.80503	0.000141788	0.000646341	cnot1
ENSDARG00000004177	275.775	1.33538	0.435384	3.06714	0.00216116	0.00724579	fam169ab
ENSDARG00000004184	449.384	2.34137	0.350324	6.68343	2.33417e-11	3.49001e-10	nf1b
ENSDARG00000004196	10.1567	6.30733	2.21876	2.84273	0.00447292	0.0136977	tnfsf10l
ENSDARG00000004227	34.8519	3.97158	0.977135	4.06451	4.81328e-05	0.000243873	pde3a
ENSDARG00000004246	69.1124	2.32876	0.647711	3.59536	0.000323942	0.00134932	slit2
ENSDARG00000004270	2988.12	0.482122	0.19108	2.52314	0.0116313	0.031028	atl3
ENSDARG00000004297	607.979	3.75862	0.289997	12.9609	2.03924e-38	2.25004e-36	irf2bpl
ENSDARG00000004302	48.3649	2.30089	0.956601	2.40527	0.0161603	0.0409962	slc45a1
ENSDARG00000004306	618.334	0.997496	0.265442	3.75787	0.000171367	0.000766109	klhl18
ENSDARG00000004336	260.279	1.4099	0.349232	4.03715	5.41043e-05	0.00027061	exoc4
ENSDARG00000004405	2930.38	0.879799	0.226736	3.88029	0.000104333	0.000490241	snx10a
ENSDARG00000004451	186.29	2.2639	0.424083	5.33834	9.38014e-08	8.07362e-07	tnfrsfa
ENSDARG00000004502	217.503	2.27191	0.473146	4.8017	1.57321e-06	1.08181e-05	rcor3
ENSDARG00000004537	2371.81	5.26954	0.252605	20.8608	1.21736e-96	1.31159e-93	kmt2a
ENSDARG00000004574	848.522	0.664693	0.25086	2.64966	0.00805729	0.0226868	gtf3c2
ENSDARG00000004588	79.7669	3.07396	0.767338	4.006	6.17549e-05	0.000305373	sox4a
ENSDARG00000004702	564.489	0.981252	0.307841	3.18753	0.00143496	0.00505144	irf2bp2a
ENSDARG00000004745	760.862	3.15107	0.276874	11.3809	5.20791e-30	3.92543e-28	lmbr1l
ENSDARG00000004782	9.50744	6.21374	2.21558	2.80457	0.00503844	0.0151608	fgfr3
ENSDARG00000004789	99.6673	2.36046	0.638224	3.69848	0.00021689	0.000945849	lrp1ba
ENSDARG00000004836	813.645	1.5847	0.364148	4.35181	1.35021e-05	7.72345e-05	dnajc5ab
ENSDARG00000004937	2483.16	0.784677	0.229666	3.41659	0.000634103	0.0024451	skp2
ENSDARG00000004954	70.8815	3.41137	1.10959	3.07446	0.00210884	0.00709139	grna
ENSDARG00000005002	25.314	2.34492	0.982224	2.38735	0.0169701	0.0428212	brf1b
ENSDARG00000005026	2004.45	0.776504	0.243069	3.19458	0.00140032	0.00495231	tshz1
ENSDARG00000005108	3515.35	1.01216	0.20925	4.83708	1.31764e-06	9.25022e-06	oclna
ENSDARG00000005115	2172.28	0.767489	0.228908	3.35282	0.000799918	0.00300725	calub
ENSDARG00000005122	4563.58	0.846581	0.208179	4.0666	4.77037e-05	0.000242034	atp2a2b
ENSDARG00000005126	231.407	3.22601	0.462489	6.97531	3.05192e-12	5.10959e-11	large1
ENSDARG00000005163	471.83	2.46035	0.296187	8.30675	9.83575e-17	2.68883e-15	efr3a
ENSDARG00000005179	166.594	1.62034	0.419068	3.86653	0.000110397	0.000516086	dglucy
ENSDARG00000005210	320.188	1.20917	0.311051	3.88735	0.000101345	0.000477183	coro2a
ENSDARG00000005236	2756.21	2.03251	0.221232	9.18723	4.03085e-20	1.5098e-18	srcap
ENSDARG00000005254	2531.83	0.778112	0.196419	3.96149	7.44839e-05	0.000362446	kdelr2a
ENSDARG00000005271	53.6444	3.8402	0.85486	4.4922	7.04905e-06	4.28227e-05	zc3h12a
ENSDARG00000005315	3849.91	1.26153	0.196841	6.40885	1.46622e-10	1.96742e-09	celf1
ENSDARG00000005350	2430	1.20355	0.205041	5.86981	4.36303e-09	4.67329e-08	dip2ba
ENSDARG00000005355	9904.7	1.05775	0.24076	4.39339	1.11596e-05	6.50456e-05	larp6a
ENSDARG00000005356	91.0498	9.47224	1.5844	5.97845	2.25267e-09	2.522e-08	tyro3
ENSDARG00000005368	19.2651	5.76879	1.85984	3.10177	0.00192371	0.00654188	mcamb
ENSDARG00000005394	45.4974	2.82183	0.88456	3.1901	0.00142225	0.00501637	dnmt3aa
ENSDARG00000005416	250.718	1.08165	0.365691	2.95784	0.00309805	0.00992722	map3k5
ENSDARG00000005462	2792.88	1.22761	0.223121	5.50202	3.75468e-08	3.42996e-07	kif4
ENSDARG00000005464	107.052	2.39538	0.712326	3.36275	0.000771692	0.00291189	dnase1l1
ENSDARG00000005476	187.028	2.49513	0.430648	5.7939	6.87718e-09	7.13264e-08	nav3
ENSDARG00000005479	184.836	1.36496	0.511233	2.66993	0.00758665	0.0215738	tenm3
ENSDARG00000005482	861.573	0.62298	0.246312	2.52922	0.0114315	0.0305886	rapgef2
ENSDARG00000005586	67.5268	3.93267	0.859846	4.57369	4.7921e-06	3.02558e-05	zbtb20
ENSDARG00000005590	2139.14	0.666923	0.256478	2.60031	0.009314	0.0256882	mtf2
ENSDARG00000005648	7.56576	5.88419	2.37331	2.47932	0.0131633	0.034498	olfml2a
ENSDARG00000005675	6870.75	0.723213	0.276291	2.61758	0.00885561	0.0246391	sec61a1l
ENSDARG00000005754	293.903	1.51458	0.467229	3.24162	0.00118851	0.00428349	ptprfb
ENSDARG00000005762	109.37	1.75238	0.638895	2.74284	0.00609106	0.0178874	col14a1a
ENSDARG00000005775	111.451	2.00316	0.716858	2.79436	0.00520029	0.0155736	scn8aa
ENSDARG00000005786	108.36	2.2434	0.617717	3.63176	0.000281491	0.00119127	ppm1f
ENSDARG00000005789	641.976	1.25427	0.430771	2.91168	0.00359486	0.0112823	enpp1
ENSDARG00000005823	702.128	0.750432	0.275758	2.72134	0.00650173	0.0189381	slc39a10
ENSDARG00000005834	302.01	5.55651	0.480492	11.5642	6.25733e-31	4.87699e-29	gatad2b
ENSDARG00000005861	1017.96	1.20609	0.307751	3.91904	8.8901e-05	0.000424814	ralgapa2
ENSDARG00000005915	130.806	2.45899	0.479569	5.12751	2.93604e-07	2.31396e-06	tcf3a
ENSDARG00000005941	2068.68	0.644244	0.213787	3.01348	0.00258267	0.00849548	yes1
ENSDARG00000005989	666.612	1.01446	0.282368	3.59268	0.000327295	0.00136122	rgl1
ENSDARG00000006025	1568.87	1.24227	0.258573	4.80432	1.55277e-06	1.0704e-05	tp53i11b
ENSDARG00000006092	3327.77	0.821704	0.193439	4.24787	2.15813e-05	0.00011803	rad21a
ENSDARG00000006094	1558.59	2.53975	0.242507	10.4729	1.15069e-25	6.38668e-24	igf2r
ENSDARG00000006112	4058.24	1.53686	0.243462	6.3125	2.74556e-10	3.53634e-09	myof
ENSDARG00000006125	3815.44	0.629723	0.194135	3.24375	0.00117969	0.00425927	csnk1db
ENSDARG00000006169	446.127	2.40094	0.307182	7.81603	5.45169e-15	1.26396e-13	lrrk2
ENSDARG00000006192	1610.09	0.717734	0.225735	3.17955	0.00147505	0.00517469	gatad2ab
ENSDARG00000006272	524.827	1.69159	0.273203	6.19169	5.95213e-10	7.29226e-09	mpp5a
ENSDARG00000006279	44.3968	2.34736	0.784731	2.99129	0.00277805	0.00903457	rragd
ENSDARG00000006314	624.908	1.94071	0.392552	4.94383	7.66026e-07	5.63701e-06	itgav
ENSDARG00000006353	1078.52	4.80686	0.343367	13.9992	1.57666e-44	2.4473e-42	itga5
ENSDARG00000006420	916.051	2.02954	0.259244	7.82868	4.93033e-15	1.14599e-13	atrnl1b
ENSDARG00000006422	375.137	1.06811	0.313552	3.40649	0.000658044	0.00252723	esyt3
ENSDARG00000006477	2080.86	1.20226	0.205289	5.85642	4.7294e-09	5.04212e-08	ddi2
ENSDARG00000006494	772.142	1.24349	0.338946	3.66869	0.000243795	0.00104976	asb7
ENSDARG00000006524	2006.09	1.67186	0.223375	7.48457	7.17819e-14	1.46247e-12	supt6h
ENSDARG00000006526	1616.33	5.06409	0.544161	9.30623	1.32452e-20	5.07529e-19	fn1b
ENSDARG00000006566	478.036	2.11606	0.298507	7.08881	1.35266e-12	2.35111e-11	nlk1
ENSDARG00000006580	31852.2	0.776885	0.197311	3.93736	8.23834e-05	0.000396775	cldnd
ENSDARG00000006584	636.544	1.7594	0.253292	6.94615	3.75388e-12	6.21664e-11	phf8
ENSDARG00000006604	2451.61	1.30591	0.285166	4.57948	4.66125e-06	2.95212e-05	nectin3b
ENSDARG00000006640	1809.47	1.08614	0.255448	4.25189	2.11972e-05	0.000116191	eomesa
ENSDARG00000006683	301.28	1.11361	0.462039	2.41021	0.0159434	0.0405582	arhgef6
ENSDARG00000006782	990.511	2.25253	0.259595	8.67711	4.05956e-18	1.27978e-16	rb1
ENSDARG00000006812	1388.07	1.13263	0.243467	4.65208	3.28604e-06	2.13581e-05	wdr26b
ENSDARG00000006877	111.96	4.46447	0.638139	6.99609	2.63208e-12	4.45145e-11	enpp4
ENSDARG00000006921	306.994	3.51142	0.422436	8.31232	9.38485e-17	2.57325e-15	lrp5
ENSDARG00000006923	73.795	2.18084	0.727516	2.99766	0.00272064	0.00886835	cacna1ab
ENSDARG00000007034	203.3	2.01066	0.389389	5.16364	2.42195e-07	1.93545e-06	hnrpkl
ENSDARG00000007099	5846.16	1.5024	0.195554	7.68281	1.55636e-14	3.41802e-13	cx43.4
ENSDARG00000007129	80.7578	3.41401	0.659787	5.17442	2.28624e-07	1.83662e-06	slc6a16a
ENSDARG00000007171	8.3248	6.02186	2.30542	2.61204	0.0090003	0.0249714	aig1
ENSDARG00000007172	1003.14	3.8762	0.285276	13.5876	4.74629e-42	6.43949e-40	plxna3
ENSDARG00000007198	692.538	1.53455	0.256003	5.99427	2.04399e-09	2.30528e-08	mta1
ENSDARG00000007219	147.061	2.2762	0.514259	4.42616	9.59233e-06	5.67577e-05	actn1
ENSDARG00000007276	12.4568	4.07976	1.6267	2.50799	0.0121419	0.0322399	ela3l
ENSDARG00000007358	21.791	7.40818	2.04906	3.6154	0.000299887	0.00125951	cxcr3.1
ENSDARG00000007369	398.994	0.800397	0.321534	2.4893	0.0127994	0.0336756	tcf7l1b
ENSDARG00000007377	2087.46	0.629369	0.199783	3.15027	0.00163122	0.00565217	odc1
ENSDARG00000007383	916.953	1.80735	0.24584	7.35176	1.9562e-13	3.74005e-12	kcnk6
ENSDARG00000007398	239.051	3.83499	0.48496	7.90786	2.61858e-15	6.26135e-14	lrrk1
ENSDARG00000007412	26.6994	6.246	1.79042	3.48857	0.000485616	0.00193728	slc2a1b
ENSDARG00000007413	2485.16	0.787271	0.226871	3.47012	0.00052022	0.00205574	arid2
ENSDARG00000007443	1370.89	0.696038	0.247688	2.81014	0.00495198	0.0149375	fbxl18
ENSDARG00000007461	218.601	1.4824	0.438105	3.38366	0.000715278	0.00272694	srgap1a
ENSDARG00000007465	3645.9	1.06534	0.251564	4.23487	2.28685e-05	0.000124475	tdrd1
ENSDARG00000007561	122.223	4.81684	0.62214	7.74238	9.75761e-15	2.1902e-13	cdh23
ENSDARG00000007566	1048.91	0.718122	0.235592	3.04817	0.00230243	0.00767029	appbp2
ENSDARG00000007671	122.827	4.23575	0.997671	4.24564	2.17971e-05	0.000119139	ghrb
ENSDARG00000007727	27.1924	6.27303	1.83812	3.41274	0.000643127	0.00247365	rgl2
ENSDARG00000007813	1261.13	0.643285	0.217074	2.96343	0.00304231	0.00977595	rnpepl1
ENSDARG00000007869	81.6285	2.87278	0.613943	4.67924	2.87945e-06	1.891e-05	ehd3
ENSDARG00000007885	343.653	1.88081	0.545506	3.44782	0.000565127	0.00220748	fancl
ENSDARG00000007886	667.369	0.65873	0.251322	2.62106	0.00876573	0.024415	slc35b2
ENSDARG00000007990	16.294	6.98991	1.94705	3.59001	0.000330668	0.00137367	wt1b
ENSDARG00000007996	179.557	3.38369	0.441809	7.65872	1.87799e-14	4.09005e-13	pou2f1b
ENSDARG00000008026	1792.14	3.7408	0.294498	12.7023	5.74218e-37	5.99652e-35	fam129bb
ENSDARG00000008034	77.2709	2.57951	0.657657	3.92228	8.77143e-05	0.0004198	skib
ENSDARG00000008100	34.8693	3.01994	0.943877	3.1995	0.00137665	0.00487805	slc7a10a
ENSDARG00000008127	274.885	2.0466	0.382955	5.34421	9.08104e-08	7.82353e-07	pcdh15b
ENSDARG00000008184	3741.05	0.672708	0.220339	3.05306	0.00226518	0.00755581	mia3
ENSDARG00000008192	311.461	1.65257	0.470321	3.51371	0.000441898	0.00178051	pank1a
ENSDARG00000008247	60.4011	1.48092	0.632513	2.34132	0.0192156	0.0474329	vezf1a
ENSDARG00000008255	6641.76	1.5292	0.206787	7.39505	1.41357e-13	2.77801e-12	cnot6a
ENSDARG00000008279	104.106	4.25206	0.659739	6.44506	1.15552e-10	1.5608e-09	map2k7
ENSDARG00000008322	752.966	1.81569	0.27192	6.6773	2.43378e-11	3.63302e-10	ambra1a
ENSDARG00000008363	1257.65	0.903772	0.281824	3.20687	0.00134188	0.00476872	mcl1b
ENSDARG00000008377	871.976	1.04956	0.326	3.21952	0.00128407	0.00459089	epn2
ENSDARG00000008384	308.84	0.906796	0.35691	2.54068	0.0110636	0.029752	hdac6
ENSDARG00000008388	108.065	4.77333	0.793358	6.01662	1.78094e-09	2.02733e-08	mmp14b
ENSDARG00000008398	9.01735	6.13647	2.2616	2.71333	0.00666101	0.0193104	cacna1c
ENSDARG00000008403	47.9596	2.71515	0.891981	3.04395	0.00233494	0.00776098	phospho1
ENSDARG00000008413	78.0865	3.70973	0.699579	5.3028	1.14039e-07	9.67902e-07	atp11a
ENSDARG00000008414	12.613	5.14526	2.01116	2.55836	0.0105166	0.0284692	exoc3l2a
ENSDARG00000008454	17562.2	1.24147	0.257178	4.8273	1.384e-06	9.6716e-06	cpeb1b
ENSDARG00000008575	1019.55	4.60425	0.310617	14.8229	1.04124e-49	2.05068e-47	lyst
ENSDARG00000008593	1301.05	2.28407	0.345014	6.62022	3.58659e-11	5.20539e-10	nbas
ENSDARG00000008660	120.248	1.70163	0.555788	3.06165	0.00220119	0.0073598	coro1b
ENSDARG00000008784	575.404	1.35307	0.297436	4.5491	5.38746e-06	3.35179e-05	prpf4ba
ENSDARG00000008803	5829.63	0.522221	0.190141	2.7465	0.00602358	0.0177091	marcksb
ENSDARG00000008835	9260.46	4.60127	0.227879	20.1917	1.1574e-90	9.2169e-88	si:dkey-46g23.5
ENSDARG00000008849	32.5659	3.88956	1.08441	3.58678	0.000334785	0.00138794	ptprq
ENSDARG00000008859	5677.46	2.1819	0.283219	7.70394	1.31935e-14	2.92557e-13	mylipa
ENSDARG00000008884	1001.74	1.04125	0.380505	2.7365	0.00620972	0.0181921	hprt1
ENSDARG00000008904	1119.8	1.08088	0.224139	4.82234	1.41884e-06	9.89246e-06	smarca2
ENSDARG00000008966	2205.2	1.39119	0.270439	5.1442	2.68661e-07	2.13021e-06	tbl1xr1b
ENSDARG00000008976	1942.88	1.89058	0.277971	6.80137	1.03631e-11	1.6237e-10	mdn1
ENSDARG00000009014	51.7415	1.74338	0.734905	2.37225	0.01768	0.0443416	col11a1b
ENSDARG00000009031	2097.47	0.882758	0.20141	4.3829	1.17109e-05	6.7836e-05	tnikb
ENSDARG00000009087	64.8653	3.33395	1.09788	3.0367	0.00239184	0.00792921	cd74a
ENSDARG00000009217	434.965	1.47435	0.281218	5.24271	1.58231e-07	1.30784e-06	tom1l2
ENSDARG00000009262	23.8467	3.68525	1.2395	2.97319	0.00294724	0.00949713	FAR2
ENSDARG00000009299	243.237	1.42768	0.395656	3.60838	0.000308117	0.00128964	dusp8a
ENSDARG00000009336	3495.05	2.11578	0.221269	9.56204	1.15464e-21	4.80643e-20	aif1l
ENSDARG00000009401	46.4285	2.25181	0.923957	2.43714	0.0148041	0.0380456	vcanb
ENSDARG00000009493	72.3918	3.56413	0.759022	4.69569	2.65714e-06	1.75571e-05	MAP3K13
ENSDARG00000009525	535.669	0.86276	0.276914	3.11562	0.00183557	0.00628181	tial1
ENSDARG00000009549	4431.72	2.30165	0.272286	8.45305	2.83791e-17	8.20229e-16	ubr4
ENSDARG00000009567	36.7213	2.36407	0.855615	2.763	0.00572721	0.0169439	spegb
ENSDARG00000009610	236.123	0.933634	0.358108	2.60713	0.00913037	0.0252769	rgs12a
ENSDARG00000009693	4235.44	2.6877	0.197924	13.5794	5.30497e-42	7.14455e-40	llgl1
ENSDARG00000009724	2375.55	1.20935	0.303178	3.9889	6.63793e-05	0.000325429	rpn2
ENSDARG00000009733	113.819	2.17249	0.555162	3.91325	9.10604e-05	0.000434029	kif21b
ENSDARG00000009745	1785.19	0.959345	0.229395	4.18206	2.88874e-05	0.000153853	fbxw2
ENSDARG00000009754	3012.05	0.853372	0.197013	4.33156	1.4806e-05	8.40367e-05	zc3h11a
ENSDARG00000009782	171.337	4.00005	0.708483	5.64594	1.64283e-08	1.59225e-07	myh11a
ENSDARG00000009796	175.723	3.04498	0.506626	6.01031	1.85166e-09	2.1026e-08	klc1a
ENSDARG00000009870	111.462	1.85598	0.506208	3.66644	0.000245947	0.0010582	mapk8b
ENSDARG00000009953	2377.44	0.581817	0.195093	2.98226	0.00286128	0.00927315	med14
ENSDARG00000009958	737.212	2.73176	0.267744	10.2029	1.92529e-24	9.85016e-23	cbl
ENSDARG00000009961	305.822	1.45573	0.353509	4.11793	3.82287e-05	0.000197573	rundc3b
ENSDARG00000010002	393.595	2.05439	0.329369	6.23736	4.45027e-10	5.55632e-09	gna11a
ENSDARG00000010018	101.339	1.45615	0.615667	2.36516	0.0180222	0.0450765	qki2
ENSDARG00000010023	59.1525	1.98532	0.675862	2.93746	0.0033091	0.0105024	CU856539.1
ENSDARG00000010070	373.55	1.18774	0.304576	3.89965	9.63334e-05	0.000456046	adam9
ENSDARG00000010098	841.473	2.37021	0.26098	9.08197	1.06628e-19	3.80703e-18	pank1b
ENSDARG00000010137	377.993	1.39204	0.367117	3.7918	0.000149558	0.000677877	ldb1a
ENSDARG00000010145	67.9843	1.61746	0.608632	2.65753	0.00787167	0.0222359	tor4aa
ENSDARG00000010169	230.546	1.41869	0.5725	2.47806	0.01321	0.0345996	myd88
ENSDARG00000010181	509.774	0.727163	0.292289	2.48782	0.0128529	0.0337995	asap2a
ENSDARG00000010246	6618.25	1.44906	0.290511	4.98797	6.10182e-07	4.56176e-06	prmt1
ENSDARG00000010266	4609.75	1.49018	0.247951	6.00997	1.85553e-09	2.1051e-08	igf2bp3
ENSDARG00000010276	102.799	1.67256	0.536872	3.11538	0.00183707	0.00628462	ptgs2b
ENSDARG00000010280	1238.02	2.13071	0.282168	7.5512	4.31269e-14	9.00698e-13	clasp1a
ENSDARG00000010281	3885.93	0.860427	0.187063	4.59968	4.23149e-06	2.70331e-05	xpo4
ENSDARG00000010301	1889.49	1.63766	0.206813	7.91855	2.403e-15	5.78362e-14	b4galt6
ENSDARG00000010408	355.105	1.40806	0.340273	4.13805	3.50274e-05	0.000182521	igsf9b
ENSDARG00000010437	6788.37	2.18602	0.210516	10.3841	2.93044e-25	1.57865e-23	tent5c
ENSDARG00000010445	956.338	0.772051	0.307338	2.51205	0.0120031	0.0319226	trabd
ENSDARG00000010481	9896.67	1.14408	0.20112	5.68856	1.28112e-08	1.26155e-07	bzw1a
ENSDARG00000010519	448.955	1.04146	0.379077	2.74736	0.00600778	0.0176712	per3
ENSDARG00000010571	2855.69	2.04384	0.239371	8.53837	1.36127e-17	4.04102e-16	ezh2
ENSDARG00000010572	8282.68	1.1912	0.201805	5.90274	3.57522e-09	3.87937e-08	slc25a25a
ENSDARG00000010603	105.736	1.67593	0.708555	2.36527	0.0180167	0.0450688	kctd9b
ENSDARG00000010641	3944.37	0.593782	0.241942	2.45423	0.0141186	0.0365744	slc20a1b
ENSDARG00000010654	90.4729	3.22426	0.709398	4.54506	5.49195e-06	3.411e-05	arhgap42b
ENSDARG00000010655	266.697	2.21589	0.348016	6.36722	1.92483e-10	2.53635e-09	ppm1k
ENSDARG00000010681	598.446	1.01453	0.327047	3.10209	0.00192157	0.00653582	tjap1
ENSDARG00000010752	1239.91	0.544185	0.232168	2.34393	0.0190818	0.0471981	acsl4b
ENSDARG00000010767	59.323	1.56285	0.658488	2.37339	0.0176255	0.0442292	epha4l
ENSDARG00000010779	1788.27	1.52998	0.228632	6.69188	2.20321e-11	3.31041e-10	tlk2
ENSDARG00000010784	1264.47	1.89879	0.217366	8.73546	2.42668e-18	7.78406e-17	ppp1r12a
ENSDARG00000010785	51.1533	4.56142	1.0117	4.50866	6.52386e-06	3.99769e-05	thbs1b
ENSDARG00000010816	273.478	1.9474	0.485555	4.01066	6.05494e-05	0.000299773	slc7a14a
ENSDARG00000010873	385.275	1.42394	0.347998	4.0918	4.2804e-05	0.0002193	DDX17
ENSDARG00000010948	6611.29	0.499092	0.193107	2.58454	0.00975103	0.0266965	kif11
ENSDARG00000011000	7097.53	0.943803	0.215276	4.38415	1.16438e-05	6.75327e-05	gtf2a1
ENSDARG00000011027	869.486	1.0598	0.230693	4.59399	4.34854e-06	2.77422e-05	fgfr1a
ENSDARG00000011088	18.9195	3.63503	1.31967	2.75449	0.00587841	0.0173464	si:ch211-288d18.1
ENSDARG00000011094	11035	1.02961	0.189367	5.4371	5.41544e-08	4.81952e-07	ccna2
ENSDARG00000011122	30.2153	2.96522	1.09527	2.7073	0.00678326	0.0195965	pptc7a
ENSDARG00000011188	1201.81	0.550822	0.225218	2.44573	0.0144561	0.037319	acvr2aa
ENSDARG00000011190	361.405	2.19209	0.35982	6.09217	1.11388e-09	1.30697e-08	fgfr1b
ENSDARG00000011312	1087.58	2.98813	0.251067	11.9017	1.15957e-32	9.83273e-31	stk3
ENSDARG00000011333	651.373	3.59025	0.297353	12.074	1.44862e-33	1.27562e-31	arhgap33
ENSDARG00000011373	5790.26	1.77612	0.188253	9.43475	3.9194e-21	1.5606e-19	mknk2a
ENSDARG00000011490	97.4073	2.86386	0.892536	3.20868	0.00133345	0.00474335	scube3
ENSDARG00000011493	601.565	0.871739	0.253814	3.43456	0.000593526	0.00230318	dcun1d3
ENSDARG00000011496	1410.51	1.39084	0.290476	4.78815	1.68325e-06	1.15125e-05	ppm1bb
ENSDARG00000011510	3088.44	0.518505	0.217178	2.38747	0.016965	0.042818	rcc2
ENSDARG00000011515	215.237	2.24527	0.496536	4.52186	6.12974e-06	3.77133e-05	orai1a
ENSDARG00000011582	734.934	8.03275	0.62648	12.822	1.23424e-37	1.30672e-35	sox5
ENSDARG00000011583	1017.72	1.02406	0.232564	4.40335	1.06593e-05	6.24554e-05	cry1ab
ENSDARG00000011605	1184.8	2.39813	0.265214	9.04223	1.5351e-19	5.42799e-18	dennd6b
ENSDARG00000011662	1812.31	1.32072	0.20569	6.42092	1.35455e-10	1.82427e-09	chuk
ENSDARG00000011672	51.1417	2.41114	0.824484	2.92442	0.00345098	0.0109021	sema3b
ENSDARG00000011696	18.4033	3.26358	1.25756	2.59517	0.00945452	0.0260248	esrrgb
ENSDARG00000011703	84.4922	2.96888	0.763507	3.88848	0.000100875	0.000475214	clocka
ENSDARG00000011783	1641.34	2.02431	0.221056	9.15746	5.31352e-20	1.94645e-18	stag2a
ENSDARG00000011809	261.53	3.18621	0.395009	8.06618	7.25313e-16	1.82798e-14	mical1
ENSDARG00000011821	31.5196	7.94128	1.7728	4.47952	7.48114e-06	4.52675e-05	plod2
ENSDARG00000011863	1585.08	2.30461	0.233102	9.88671	4.754e-23	2.19885e-21	ptk7a
ENSDARG00000011876	16.813	4.53074	1.53318	2.95514	0.00312531	0.00999706	ednraa
ENSDARG00000011897	356.695	1.12724	0.318917	3.53459	0.000408405	0.00165788	tsg101b
ENSDARG00000011909	1574.63	2.05916	0.237384	8.67438	4.15807e-18	1.30633e-16	itpr2
ENSDARG00000011925	1226.4	1.24	0.244082	5.08027	3.76905e-07	2.92765e-06	spns1
ENSDARG00000011941	65.4753	5.96422	1.17478	5.07687	3.83697e-07	2.97662e-06	bmpr2a
ENSDARG00000011948	1387.47	0.725801	0.296068	2.45147	0.0142276	0.0368068	insra
ENSDARG00000011973	488.158	0.730149	0.283494	2.57553	0.0100086	0.0273363	slc35d1a
ENSDARG00000012002	1652.88	0.686421	0.203784	3.36838	0.000756122	0.0028608	slc38a7
ENSDARG00000012005	368.131	0.853057	0.336832	2.53259	0.0113224	0.0303323	mob2b
ENSDARG00000012016	28.1132	3.66199	1.25268	2.92332	0.00346325	0.0109386	hpgd
ENSDARG00000012040	2923.36	1.17665	0.209612	5.61346	1.98324e-08	1.89588e-07	rnf19a
ENSDARG00000012066	56.9552	2.75424	0.775321	3.55239	0.00038175	0.00156144	dcn
ENSDARG00000012141	4969.59	1.84781	0.200825	9.20108	3.54372e-20	1.33553e-18	papolg
ENSDARG00000012177	303.893	1.44636	0.345167	4.19031	2.78575e-05	0.000148888	rab4b
ENSDARG00000012196	497.337	3.68254	0.312374	11.7889	4.45464e-32	3.71895e-30	fer
ENSDARG00000012199	3284.07	1.29025	0.200522	6.43446	1.23917e-10	1.67256e-09	gpt2
ENSDARG00000012389	1558.11	0.90735	0.246458	3.68156	0.000231807	0.00100515	adar
ENSDARG00000012395	26.575	4.58324	1.36343	3.36156	0.000775045	0.00292153	mmp13a
ENSDARG00000012403	391.489	1.7082	0.305041	5.59991	2.14459e-08	2.03209e-07	ercc6l2
ENSDARG00000012405	311.634	3.04013	0.458739	6.62714	3.42244e-11	4.97503e-10	col1a1a
ENSDARG00000012450	1035.26	0.650112	0.260497	2.49566	0.0125723	0.0331537	vmp1
ENSDARG00000012467	1109.81	1.24241	0.310969	3.99529	6.46141e-05	0.000318137	spint1b
ENSDARG00000012499	685.977	0.954377	0.268956	3.54846	0.000387494	0.0015814	per1b
ENSDARG00000012505	1569.95	1.72596	0.221913	7.77764	7.38927e-15	1.68755e-13	u2af2a
ENSDARG00000012506	372.647	2.04723	0.487912	4.1959	2.71794e-05	0.000145518	rnpep
ENSDARG00000012513	1140.77	0.549126	0.227173	2.41721	0.01564	0.0398918	sdcbp2
ENSDARG00000012519	3673.68	2.0686	0.217971	9.49025	2.30475e-21	9.31874e-20	hcfc1b
ENSDARG00000012534	9.55376	6.2192	2.24755	2.76709	0.00565584	0.0167679	slc6a6a
ENSDARG00000012586	170.924	4.91237	0.742699	6.61422	3.7352e-11	5.40394e-10	fmnl2a
ENSDARG00000012593	84.7081	3.14458	0.747748	4.2054	2.60622e-05	0.000140151	col5a1
ENSDARG00000012600	254.143	2.80097	0.465471	6.0175	1.77136e-09	2.01768e-08	si:dkey-97a13.6
ENSDARG00000012627	849.192	1.80347	0.275065	6.5565	5.50845e-11	7.80904e-10	cdc34b
ENSDARG00000012649	37.5644	2.73541	1.00341	2.7261	0.00640871	0.0187003	gb:cr929477
ENSDARG00000012656	1005.84	1.90404	0.228913	8.31775	8.96502e-17	2.46552e-15	atf6
ENSDARG00000012671	27.3124	4.6408	1.37677	3.37078	0.00074956	0.00283715	inhbaa
ENSDARG00000012684	3235.74	0.792058	0.207462	3.81785	0.000134622	0.000616586	atp2b1a
ENSDARG00000012699	72.1184	3.80653	0.828908	4.59222	4.38565e-06	2.79498e-05	bbx
ENSDARG00000012790	1033.76	1.44431	0.231203	6.24694	4.18566e-10	5.24022e-09	tmem161a
ENSDARG00000012824	144.816	5.85678	0.87474	6.69545	2.15005e-11	3.2332e-10	itga3b
ENSDARG00000012833	11.9654	6.54346	2.15258	3.03983	0.00236714	0.00785588	foxn3
ENSDARG00000012981	4516.28	1.0002	0.182866	5.46954	4.51195e-08	4.06897e-07	osbpl7
ENSDARG00000012982	2600.75	3.20131	0.213198	15.0157	5.79648e-51	1.1929e-48	nf1a
ENSDARG00000013025	2261.53	1.16898	0.257753	4.53527	5.75298e-06	3.56105e-05	ints6
ENSDARG00000013031	2132.41	1.16728	0.20741	5.62789	1.82423e-08	1.75302e-07	mta2
ENSDARG00000013117	2497.38	1.07121	0.21937	4.8831	1.0443e-06	7.48625e-06	hiat1a
ENSDARG00000013122	686.199	1.16046	0.286953	4.04408	5.25293e-05	0.000263886	maf1
ENSDARG00000013128	335.27	1.06751	0.305852	3.49027	0.000482528	0.00192674	pdk1
ENSDARG00000013144	279.873	3.06947	0.595409	5.15523	2.53324e-07	2.01734e-06	atp1b1a
ENSDARG00000013153	78.0687	3.71176	0.701571	5.29064	1.21887e-07	1.02737e-06	dennd3b
ENSDARG00000013168	15.3787	5.43873	1.88445	2.8861	0.00390046	0.0121498	jag1b
ENSDARG00000013207	16.5918	3.4632	1.40071	2.47245	0.0134189	0.0350705	zeb1b
ENSDARG00000013221	69.1691	4.5737	0.810906	5.64024	1.69811e-08	1.64304e-07	pde4ca
ENSDARG00000013222	588.374	3.03041	0.341221	8.88108	6.62159e-19	2.22943e-17	slc35a3a
ENSDARG00000013292	32.8436	2.5145	0.88798	2.83171	0.00462997	0.0141079	tmem179
ENSDARG00000013343	115.071	2.61555	0.950214	2.75259	0.00591257	0.0174303	kif26ba
ENSDARG00000013346	2519.5	1.1952	0.193743	6.16899	6.87261e-10	8.3474e-09	fam208ab
ENSDARG00000013360	89.6287	3.581	0.889289	4.02682	5.65368e-05	0.000281547	sh3gl3a
ENSDARG00000013415	407.098	0.839576	0.328688	2.55433	0.0106393	0.0287671	lmna
ENSDARG00000013422	17.0616	3.14453	1.24215	2.53152	0.0113569	0.0304069	slc8a1a
ENSDARG00000013441	96.4741	4.00515	0.737772	5.42871	5.67641e-08	5.03239e-07	hey2
ENSDARG00000013453	1767.6	1.03529	0.256573	4.03506	5.45883e-05	0.000272733	tdrd9
ENSDARG00000013457	3467.71	0.640981	0.255817	2.50562	0.0122236	0.0324292	mtrex
ENSDARG00000013460	21.9442	7.41855	1.90421	3.89587	9.78482e-05	0.000462739	wfikkn2a
ENSDARG00000013461	287.223	0.90324	0.324157	2.78643	0.00532926	0.0159174	supt7l
ENSDARG00000013492	230.084	3.00181	0.440651	6.81221	9.61094e-12	1.51884e-10	zbtb34
ENSDARG00000013500	254.688	1.21294	0.382055	3.17477	0.00149955	0.00524758	abca2
ENSDARG00000013526	681.151	1.4559	0.317428	4.58654	4.50645e-06	2.86399e-05	svep1
ENSDARG00000013528	938.933	0.882009	0.228889	3.85343	0.000116473	0.000541588	mcm9
ENSDARG00000013542	719.226	0.979484	0.248802	3.9368	8.25737e-05	0.000397482	lpgat1
ENSDARG00000013704	862.795	0.786107	0.24458	3.21411	0.00130848	0.00466449	cers2a
ENSDARG00000013705	356.714	1.59352	0.455783	3.49623	0.000471875	0.00188626	ccm2
ENSDARG00000013708	3847.81	1.09687	0.245497	4.46796	7.89701e-06	4.75326e-05	usp9
ENSDARG00000013730	336.838	3.74907	0.552367	6.78727	1.14276e-11	1.77229e-10	slc4a4a
ENSDARG00000013828	743.398	3.81174	0.26966	14.1354	2.29884e-45	3.79329e-43	snx13
ENSDARG00000013830	905.151	0.890512	0.320625	2.77742	0.00547923	0.0163289	osbpl2b
ENSDARG00000013838	320.176	2.02283	0.635455	3.18328	0.00145619	0.00511832	sulf2b
ENSDARG00000013841	903.861	1.59191	0.274804	5.79289	6.91841e-09	7.17134e-08	abl2
ENSDARG00000013847	127.174	5.31524	0.847818	6.26932	3.62636e-10	4.58072e-09	egfra
ENSDARG00000013861	1000.83	1.54695	0.283426	5.45803	4.81437e-08	4.32043e-07	armc1
ENSDARG00000013892	1469.49	1.65204	0.211967	7.79384	6.50031e-15	1.49385e-13	sorl1
ENSDARG00000013921	181.927	4.43353	0.531097	8.34787	6.95037e-17	1.9406e-15	frya
ENSDARG00000013928	1142.29	1.07868	0.368657	2.92598	0.00343375	0.0108548	plekhb2
ENSDARG00000013946	7044.31	1.26991	0.231151	5.49386	3.93235e-08	3.57444e-07	ivns1abpb
ENSDARG00000013968	12280.2	0.487762	0.200367	2.43435	0.0149187	0.0383025	psap
ENSDARG00000013990	1654.23	1.46691	0.249978	5.86814	4.40709e-09	4.71482e-08	ube2q2
ENSDARG00000013997	324.005	1.72025	0.331184	5.19425	2.05547e-07	1.66143e-06	ern1
ENSDARG00000014003	2744.6	1.30151	0.218871	5.94645	2.74013e-09	3.02703e-08	stard8
ENSDARG00000014013	2242.44	2.99737	0.240311	12.4729	1.04942e-35	1.01699e-33	lbr
ENSDARG00000014018	141.372	1.88607	0.625262	3.01645	0.00255752	0.00842662	lhx1a
ENSDARG00000014039	2657.91	1.26849	0.19189	6.61052	3.82982e-11	5.53209e-10	si:dkeyp-93d12.1
ENSDARG00000014047	4603.08	2.51028	0.251464	9.98265	1.81548e-23	8.65945e-22	cldn7b
ENSDARG00000014098	27.081	2.9176	1.05287	2.7711	0.00558673	0.0166195	pkd2
ENSDARG00000014208	3827.31	1.21451	0.294034	4.13049	3.61991e-05	0.000187932	zgc:77118
ENSDARG00000014239	161.835	1.93923	0.607562	3.19183	0.00141375	0.00498987	esyt1b
ENSDARG00000014324	1772.16	3.57465	0.260936	13.6993	1.02498e-42	1.45532e-40	sh2d5
ENSDARG00000014340	502.33	1.4352	0.297747	4.8202	1.43411e-06	9.98374e-06	rab11al
ENSDARG00000014348	1235.79	1.09156	0.226742	4.81413	1.47843e-06	1.02572e-05	stk17b
ENSDARG00000014357	21.6622	4.29157	1.36192	3.15111	0.00162652	0.00563803	amh
ENSDARG00000014378	104.068	2.44445	0.71109	3.4376	0.000586885	0.00228031	slc12a4
ENSDARG00000014430	817.237	0.779267	0.286871	2.71644	0.00659878	0.0191786	rabgef1
ENSDARG00000014439	870.137	0.848179	0.232914	3.64159	0.000270957	0.00115388	dgkza
ENSDARG00000014498	1549.3	1.57925	0.217405	7.26407	3.75608e-13	6.95615e-12	ythdf2
ENSDARG00000014577	1350.93	1.04965	0.227036	4.62327	3.77742e-06	2.43445e-05	rhpn2
ENSDARG00000014582	1468.75	0.779644	0.214264	3.6387	0.000274017	0.00116529	exoc3
ENSDARG00000014592	253.153	2.66275	0.371586	7.16592	7.72682e-13	1.37938e-11	dennd1a
ENSDARG00000014657	187.349	2.02766	0.390018	5.19889	2.00481e-07	1.62335e-06	zgc:171731
ENSDARG00000014680	1026.71	1.58785	0.279041	5.69039	1.26752e-08	1.24884e-07	znf710a
ENSDARG00000014717	2212.22	2.57608	0.301942	8.5317	1.44213e-17	4.26032e-16	dync1h1
ENSDARG00000014790	839.078	0.987587	0.253302	3.89886	9.66484e-05	0.000457301	g3bp2
ENSDARG00000014804	58.7634	1.62976	0.668677	2.43728	0.014798	0.0380355	cacna2d1a
ENSDARG00000014907	19.1624	3.32772	1.24672	2.66918	0.00760376	0.0216091	htra1b
ENSDARG00000014914	21249.5	0.969011	0.195936	4.94554	7.59324e-07	5.58994e-06	lamp2
ENSDARG00000014962	473.381	2.33896	0.336325	6.95447	3.53897e-12	5.88736e-11	ppp3cca
ENSDARG00000014986	1297.47	0.745427	0.220382	3.38244	0.000718457	0.00273564	acvr1l
ENSDARG00000015059	1007.96	0.587022	0.251784	2.33145	0.0197299	0.0484673	daam1a
ENSDARG00000015158	185.057	1.76365	0.403867	4.3669	1.26021e-05	7.23345e-05	slc50a1
ENSDARG00000015176	444.561	0.934456	0.31395	2.97645	0.00291604	0.00941019	ror1
ENSDARG00000015206	1287.13	0.810266	0.233546	3.46941	0.000521602	0.00206031	hnrnpua
ENSDARG00000015263	22.7363	3.30358	1.11321	2.96762	0.00300113	0.0096572	adma
ENSDARG00000015292	2003.05	1.35875	0.234205	5.80156	6.57017e-09	6.83357e-08	ube2g1a
ENSDARG00000015293	828.956	1.18828	0.32146	3.69652	0.000218576	0.00095252	fam110a
ENSDARG00000015337	30.9224	3.82602	1.38251	2.76744	0.00564988	0.016753	comta
ENSDARG00000015374	688.58	0.831759	0.244609	3.40037	0.000672959	0.00258189	st3gal3a
ENSDARG00000015425	424.35	2.84921	0.425846	6.6907	2.22111e-11	3.33353e-10	slc24a4a
ENSDARG00000015460	2778.63	0.818803	0.222487	3.68024	0.000233017	0.0010088	racgap1
ENSDARG00000015471	1137.88	0.625247	0.235635	2.65346	0.00796714	0.0224709	chd1l
ENSDARG00000015474	2428.53	1.1056	0.203739	5.42656	5.74513e-08	5.08838e-07	ppp2r5ea
ENSDARG00000015536	40.4919	2.26975	0.841981	2.69572	0.00702361	0.0201954	sox6
ENSDARG00000015552	422.817	1.13516	0.360111	3.15224	0.00162023	0.00562046	phactr4a
ENSDARG00000015563	599.623	1.93672	0.340634	5.68564	1.30325e-08	1.28197e-07	zgc:123305
ENSDARG00000015709	4061.63	0.975488	0.284065	3.43403	0.000594687	0.0023072	hsd17b12a
ENSDARG00000015731	28.5559	7.79844	1.95876	3.98132	6.85328e-05	0.000335359	ano5a
ENSDARG00000015757	1077.24	0.639147	0.226899	2.81688	0.00484933	0.0146738	tmem50a
ENSDARG00000015765	164.912	1.19783	0.497343	2.40846	0.0160201	0.0407113	iah1
ENSDARG00000015822	21.0289	4.28646	1.46644	2.92303	0.00346646	0.0109468	sesn3
ENSDARG00000015824	2179.95	0.871415	0.216398	4.0269	5.65163e-05	0.000281521	lemd3
ENSDARG00000015860	224.757	2.58772	0.389371	6.6459	3.01365e-11	4.43358e-10	mtmr9
ENSDARG00000015887	157.244	2.98647	0.599258	4.98361	6.24091e-07	4.65805e-06	b2ml
ENSDARG00000015902	190.834	0.965081	0.375632	2.56922	0.0101927	0.0277564	stat6
ENSDARG00000015907	692.47	1.62561	0.283582	5.73242	9.90104e-09	9.98059e-08	dcbld1
ENSDARG00000015922	4190.11	1.37031	0.197457	6.93978	3.92712e-12	6.45684e-11	stk17al
ENSDARG00000015946	873.897	2.95334	0.39513	7.47436	7.7581e-14	1.5684e-12	slc44a1a
ENSDARG00000015947	10.6467	4.89542	2.02942	2.41222	0.0158556	0.0403516	matn4
ENSDARG00000015968	236.834	1.21029	0.455273	2.65838	0.00785184	0.0221936	rabgef1l
ENSDARG00000015970	28.6886	4.29273	1.11867	3.83735	0.000124369	0.00057408	phip
ENSDARG00000015971	1293.64	1.33492	0.214487	6.22378	4.85324e-10	6.03476e-09	rapgef1b
ENSDARG00000015985	10.4473	6.34775	2.22295	2.85555	0.00429629	0.0132298	abcc9
ENSDARG00000015990	4342.94	2.59736	0.221134	11.7456	7.4352e-32	6.0796e-30	hcfc1a
ENSDARG00000016011	176.452	1.78919	0.556319	3.21612	0.00129935	0.00463464	gpcpd1
ENSDARG00000016080	792.988	0.689042	0.259207	2.65827	0.00785423	0.0221969	nob1
ENSDARG00000016085	100.29	3.7503	0.688448	5.44748	5.10882e-08	4.57123e-07	mbnl3
ENSDARG00000016086	1598.09	2.28069	0.219194	10.4049	2.35467e-25	1.28358e-23	smurf1
ENSDARG00000016093	663.943	2.64476	0.266587	9.92085	3.37879e-23	1.57872e-21	qtrt2
ENSDARG00000016112	120.175	3.12188	0.703284	4.43901	9.03728e-06	5.38e-05	bbs12
ENSDARG00000016117	3077.33	0.55825	0.206602	2.70205	0.00689126	0.0198678	exd2
ENSDARG00000016128	204.395	1.28237	0.437826	2.92894	0.0034012	0.0107668	ap3m2
ENSDARG00000016153	2378.37	0.873471	0.265654	3.288	0.00100902	0.00369699	dag1
ENSDARG00000016154	1327.32	1.52414	0.220738	6.90477	5.02846e-12	8.19406e-11	zfp36l1a
ENSDARG00000016177	4918.59	1.26378	0.235418	5.36822	7.95163e-08	6.90902e-07	eif4enif1
ENSDARG00000016188	201.999	2.25143	0.555775	4.05098	5.10038e-05	0.000256574	SBNO2
ENSDARG00000016212	746.419	1.39102	0.270231	5.14753	2.63935e-07	2.09547e-06	nup214
ENSDARG00000016263	1110.47	1.3925	0.222016	6.27208	3.56252e-10	4.5094e-09	zdhhc5a
ENSDARG00000016348	34.9313	1.92342	0.823576	2.33545	0.0195201	0.0480939	dip2bb
ENSDARG00000016363	29.9823	2.14406	0.897564	2.38876	0.0169055	0.0426916	her8a
ENSDARG00000016404	22.9171	3.08628	1.30707	2.36122	0.0182151	0.0454596	ptch1
ENSDARG00000016429	1639.91	1.72658	0.254822	6.77564	1.23857e-11	1.9144e-10	farp2
ENSDARG00000016464	826.692	1.2201	0.250317	4.87419	1.09255e-06	7.80163e-06	cdc42bpab
ENSDARG00000016477	369.117	1.46353	0.469693	3.11593	0.00183366	0.00627647	eif4a2
ENSDARG00000016490	151.788	3.33151	0.742572	4.48645	7.24187e-06	4.39293e-05	rab11fip3
ENSDARG00000016494	117.677	4.15839	0.703787	5.90859	3.45049e-09	3.75292e-08	ddc
ENSDARG00000016513	511.287	0.894626	0.326717	2.73823	0.0061771	0.018111	setd3
ENSDARG00000016536	48.1801	1.74979	0.737075	2.37397	0.0175982	0.0441728	npas2
ENSDARG00000016541	31.1608	5.4352	1.38818	3.91535	9.02749e-05	0.000430481	sash3
ENSDARG00000016551	493.096	1.62071	0.296082	5.47386	4.40341e-08	3.97697e-07	iqsec1b
ENSDARG00000016651	1570.37	2.35992	0.29568	7.98132	1.44771e-15	3.56882e-14	znf106a
ENSDARG00000016674	254.461	1.65865	0.498342	3.32833	0.000873668	0.00325378	si:ch73-166o21.1
ENSDARG00000016706	4855.07	0.725986	0.267726	2.71167	0.00669444	0.0193889	atic
ENSDARG00000016718	74.2297	7.7243	1.62528	4.7526	2.00822e-06	1.35479e-05	mmp11b
ENSDARG00000016763	1000.92	3.25199	0.323209	10.0616	8.16957e-24	3.96907e-22	znf292a
ENSDARG00000016774	99.2097	4.0837	0.781429	5.22594	1.73275e-07	1.42191e-06	plekho2
ENSDARG00000016782	8465.94	1.38401	0.262728	5.26785	1.38028e-07	1.15334e-06	huwe1
ENSDARG00000016866	353.826	2.60676	0.36619	7.1186	1.09031e-12	1.91285e-11	fam102ab
ENSDARG00000016867	2200.17	0.737116	0.21351	3.45237	0.000555675	0.00217613	rnf128a
ENSDARG00000016934	213.225	1.92766	0.394832	4.88224	1.04886e-06	7.51603e-06	ttyh2
ENSDARG00000016936	123.459	2.45913	0.614998	3.9986	6.37171e-05	0.000314228	hmcn1
ENSDARG00000016939	15.055	4.33432	1.74564	2.48294	0.0130303	0.0342071	itgb2
ENSDARG00000016981	28.8145	3.66318	1.1297	3.2426	0.00118445	0.00427224	bcar3
ENSDARG00000016999	2014.81	1.13869	0.230699	4.93582	7.98139e-07	5.84749e-06	lin28a
ENSDARG00000017004	637.452	1.70354	0.309038	5.5124	3.53966e-08	3.24487e-07	myo10
ENSDARG00000017006	110.29	1.81171	0.569957	3.17868	0.00147946	0.00518716	dennd5a
ENSDARG00000017010	1013.73	1.98097	0.350556	5.65094	1.59575e-08	1.54972e-07	scamp2l
ENSDARG00000017014	161.289	2.8367	0.435293	6.51674	7.18499e-11	1.00152e-09	ywhae2
ENSDARG00000017047	95.8769	4.1185	0.648239	6.35337	2.10648e-10	2.76179e-09	slc27a4
ENSDARG00000017115	1254.85	1.231	0.235627	5.22436	1.74755e-07	1.43342e-06	kctd10
ENSDARG00000017121	118.752	4.55331	0.669063	6.80551	1.00693e-11	1.58637e-10	mafba
ENSDARG00000017128	63.9341	4.27276	0.88119	4.84885	1.24177e-06	8.7613e-06	myofl
ENSDARG00000017140	350.285	0.738681	0.30221	2.44426	0.0145148	0.0374246	zgc:63587
ENSDARG00000017173	106.447	2.19116	0.641454	3.41592	0.000635669	0.00245063	si:dkey-29p10.4
ENSDARG00000017180	3072.55	0.717427	0.207314	3.46058	0.000539005	0.00211991	npc1
ENSDARG00000017211	172.92	4.81269	0.585103	8.22537	1.94597e-16	5.21088e-15	plxnb1b
ENSDARG00000017220	860.559	1.11281	0.245846	4.52647	5.99758e-06	3.69746e-05	otud7b
ENSDARG00000017230	5324.28	1.31502	0.184043	7.14515	8.98972e-13	1.59242e-11	fbxw11b
ENSDARG00000017244	1263.42	1.7937	0.233142	7.6936	1.43048e-14	3.16051e-13	chd6
ENSDARG00000017266	97.9935	1.96237	0.584755	3.35588	0.000791115	0.00297598	scml4
ENSDARG00000017311	922.388	0.829507	0.298874	2.77544	0.0055127	0.016418	gpsm2
ENSDARG00000017314	63.2809	2.09195	0.72199	2.89747	0.00376184	0.011754	CELA1 (1 of many)
ENSDARG00000017320	3471.01	1.10654	0.195035	5.67351	1.39899e-08	1.36807e-07	f11r.1
ENSDARG00000017321	40.3953	4.79334	1.14175	4.19822	2.69016e-05	0.000144284	kdr
ENSDARG00000017354	105.02	2.15145	0.603474	3.56511	0.000363703	0.00149631	epha2a
ENSDARG00000017365	515.261	1.54887	0.428288	3.61643	0.000298692	0.00125564	slc23a2
ENSDARG00000017366	15.5668	3.78551	1.4284	2.65018	0.0080448	0.0226551	prdm4
ENSDARG00000017391	33.6146	2.91884	1.15243	2.53277	0.0113165	0.0303298	unc13ba
ENSDARG00000017398	71.2503	3.5449	1.20939	2.93116	0.00337697	0.0106974	slc44a5a
ENSDARG00000017522	938.217	3.12415	0.247108	12.6429	1.22526e-36	1.24677e-34	ctdp1
ENSDARG00000017525	417.723	1.41417	0.361055	3.91677	8.9742e-05	0.000428497	ccnt1
ENSDARG00000017591	220.352	6.71183	0.78524	8.54748	1.25802e-17	3.76502e-16	fat1a
ENSDARG00000017636	285.857	3.93177	0.465133	8.453	2.83919e-17	8.20229e-16	rnf167
ENSDARG00000017661	253.073	2.01148	0.440698	4.56429	5.01177e-06	3.14692e-05	braf
ENSDARG00000017673	12.9702	6.65969	2.12526	3.1336	0.00172678	0.00594395	nova2
ENSDARG00000017676	155.616	4.94929	0.802055	6.17077	6.79587e-10	8.25967e-09	mmp2
ENSDARG00000017703	1180.92	0.74483	0.251287	2.96406	0.00303607	0.00975932	paqr3a
ENSDARG00000017748	155.839	1.9156	0.506009	3.78569	0.000153281	0.000692868	arhgap29b
ENSDARG00000017757	194.472	3.77442	0.553407	6.82033	9.08303e-12	1.4379e-10	pik3cg
ENSDARG00000017785	48.7086	8.56933	1.69152	5.06607	4.06117e-07	3.13726e-06	zgc:158689
ENSDARG00000017798	2444.95	0.535947	0.21338	2.5117	0.0120152	0.0319499	bcor
ENSDARG00000017803	76.0811	2.94991	0.614066	4.8039	1.55608e-06	1.07221e-05	gsk3b
ENSDARG00000017821	50.8151	3.48501	1.00961	3.45183	0.000556795	0.00217958	gata5
ENSDARG00000017834	4001.36	2.57215	0.192848	13.3377	1.39662e-40	1.75523e-38	micall2b
ENSDARG00000017841	3494.57	0.610528	0.250493	2.4373	0.0147973	0.0380355	cand1
ENSDARG00000017843	662.563	0.830374	0.255151	3.25443	0.00113618	0.00411841	srsf1b
ENSDARG00000017901	1920.67	1.83684	0.236929	7.7527	8.99586e-15	2.03669e-13	tln2a
ENSDARG00000017929	1603.15	0.7018	0.216684	3.23881	0.00120028	0.00431828	ncoa2
ENSDARG00000017931	290.99	2.51194	0.456948	5.49722	3.85836e-08	3.51743e-07	ints6l
ENSDARG00000017986	1551.77	2.43611	0.236092	10.3185	5.81222e-25	3.0591e-23	vps13d
ENSDARG00000017988	11.16	6.4441	2.12893	3.02692	0.00247057	0.00817209	dse
ENSDARG00000018000	453.481	2.35129	0.301459	7.79971	6.20509e-15	1.42959e-13	ubp1
ENSDARG00000018060	593.443	1.56819	0.267076	5.87168	4.3141e-09	4.62629e-08	pik3r2
ENSDARG00000018065	110.242	2.17669	0.566282	3.84383	0.000121127	0.000560243	ntm
ENSDARG00000018096	402.638	3.19145	0.316708	10.0769	6.98672e-24	3.42162e-22	scap
ENSDARG00000018110	3068.64	1.3034	0.254572	5.11997	3.05578e-07	2.4011e-06	pak4
ENSDARG00000018111	189.648	2.21679	0.43979	5.04057	4.6414e-07	3.55698e-06	kdm7aa
ENSDARG00000018149	181.257	2.07506	0.74832	2.77296	0.00555491	0.0165329	slc38a4
ENSDARG00000018159	502.778	1.16484	0.30074	3.87323	0.000107402	0.000502986	ano10b
ENSDARG00000018162	366.363	2.51657	0.335823	7.49374	6.69399e-14	1.36991e-12	ctnnal1
ENSDARG00000018165	2989.58	1.86261	0.191114	9.74607	1.9175e-22	8.50388e-21	depdc1a
ENSDARG00000018174	1690.28	1.44335	0.209171	6.90033	5.18814e-12	8.44676e-11	gnai2a
ENSDARG00000018178	64.3777	3.62451	0.831612	4.35841	1.3101e-05	7.50572e-05	pgm2
ENSDARG00000018179	20.6762	4.84028	1.51133	3.20265	0.00136169	0.00482971	acvrl1
ENSDARG00000018192	4842.19	1.77115	0.25033	7.07527	1.4916e-12	2.57738e-11	ubr5
ENSDARG00000018257	219.951	4.72657	0.504442	9.3699	7.2598e-21	2.84125e-19	ncoa1
ENSDARG00000018259	211.864	3.41035	0.664956	5.12868	2.91781e-07	2.30059e-06	atp1a3a
ENSDARG00000018263	132.957	2.45082	0.567669	4.31733	1.57925e-05	8.91663e-05	pdia2
ENSDARG00000018296	1129	0.906395	0.247122	3.66781	0.000244637	0.00105306	rev1
ENSDARG00000018312	1518.7	0.884411	0.218239	4.05249	5.06754e-05	0.000255062	rell1
ENSDARG00000018342	25.8349	6.20102	2.12507	2.91803	0.00352246	0.0110931	ggt1b
ENSDARG00000018393	56.9172	2.10497	0.77521	2.71535	0.00662051	0.0192178	kank2
ENSDARG00000018397	311.563	1.90531	0.333725	5.70922	1.13494e-08	1.13161e-07	hpca
ENSDARG00000018404	215.437	3.21351	0.588696	5.45869	4.79654e-08	4.30654e-07	krt18a.1
ENSDARG00000018441	39.642	8.27254	1.68644	4.90532	9.32751e-07	6.74201e-06	heg1
ENSDARG00000018460	94.6811	3.01859	0.629484	4.79534	1.62395e-06	1.1136e-05	mbnl2
ENSDARG00000018485	345.046	1.19237	0.471863	2.52693	0.0115064	0.0307576	cyp2v1
ENSDARG00000018516	52.1956	4.86046	0.954209	5.0937	3.51142e-07	2.74032e-06	stk38b
ENSDARG00000018524	911.405	0.864537	0.255213	3.38751	0.000705311	0.00269415	midn
ENSDARG00000018653	76.088	2.44811	0.595109	4.11371	3.89354e-05	0.00020086	acot7
ENSDARG00000018681	714.342	0.609399	0.262035	2.32564	0.0200378	0.0491119	saal1
ENSDARG00000018691	135.377	1.95518	0.568612	3.43852	0.0005849	0.00227453	phf2
ENSDARG00000018693	197.863	1.69513	0.446074	3.8001	0.000144638	0.00065753	cdh2
ENSDARG00000018716	44.0024	2.41307	0.989939	2.4376	0.0147851	0.0380183	dgkh
ENSDARG00000018742	1013.29	1.07133	0.242001	4.42694	9.55789e-06	5.66179e-05	psme4b
ENSDARG00000018773	80.1197	6.83283	1.22995	5.55538	2.77006e-08	2.57545e-07	hivep2b
ENSDARG00000018782	198.796	2.82173	0.500067	5.6427	1.67403e-08	1.62059e-07	kdm4aa
ENSDARG00000018788	394.128	2.14463	0.382423	5.60801	2.04669e-08	1.9484e-07	st8sia2
ENSDARG00000018809	52.3138	3.29906	0.790115	4.17542	2.97442e-05	0.000157592	abhd3
ENSDARG00000018814	1229.28	0.544649	0.229864	2.36944	0.0178152	0.0446319	esrp2
ENSDARG00000018825	413.329	1.13708	0.315178	3.60774	0.000308877	0.00129253	tmem248
ENSDARG00000018840	2893.68	0.700929	0.202969	3.45338	0.000553613	0.00216898	trpc4apa
ENSDARG00000018853	1511.71	0.934945	0.207557	4.50453	6.65208e-06	4.06132e-05	si:dkey-199f5.8
ENSDARG00000018907	1915.91	3.31618	0.224443	14.7752	2.11833e-49	4.12759e-47	kat6a
ENSDARG00000018914	1838.33	1.21765	0.343557	3.54424	0.000393751	0.00160444	hnrnpk
ENSDARG00000018923	47.6515	1.99665	0.826501	2.41579	0.0157012	0.0400089	fat2
ENSDARG00000018953	985.356	0.82528	0.233838	3.52928	0.000416684	0.00168731	gclm
ENSDARG00000018968	2187.35	1.01405	0.228296	4.44182	8.92032e-06	5.31678e-05	acvr1ba
ENSDARG00000018980	129.435	2.03125	0.863444	2.35249	0.018648	0.0463599	zgc:91890
ENSDARG00000019098	50.4565	3.60684	0.994648	3.62625	0.000287569	0.00121425	cd82a
ENSDARG00000019103	1976.76	1.54478	0.227875	6.77905	1.20971e-11	1.87137e-10	kdm4ab
ENSDARG00000019113	1183.28	0.652752	0.23543	2.77259	0.00556115	0.0165488	mob3a
ENSDARG00000019191	401.248	0.754284	0.288638	2.61325	0.0089686	0.0248968	2019-09-12
ENSDARG00000019195	4559.64	0.819896	0.208584	3.93077	8.4674e-05	0.000406631	vps9d1
ENSDARG00000019205	1806.17	1.37933	0.21534	6.40534	1.50038e-10	2.00884e-09	fam120c
ENSDARG00000019265	503.901	1.66659	0.288741	5.77191	7.83773e-09	8.02885e-08	zbtb39
ENSDARG00000019278	244.182	1.01725	0.361875	2.81106	0.00493788	0.0149048	GNB4
ENSDARG00000019326	1750.1	0.74058	0.22117	3.34846	0.000812629	0.00305252	prpsap2
ENSDARG00000019328	160.954	3.44388	0.538153	6.39945	1.55941e-10	2.08179e-09	plxna4
ENSDARG00000019345	1309.87	0.612102	0.238913	2.56203	0.0104062	0.0282119	mark3a
ENSDARG00000019353	57.0015	3.42222	0.913601	3.74586	0.000179778	0.00080078	sparc
ENSDARG00000019362	287.858	1.32109	0.364032	3.62904	0.000284474	0.00120305	ptbp1a
ENSDARG00000019383	2520.38	0.844031	0.212281	3.976	7.00828e-05	0.000342303	cdc42bpb
ENSDARG00000019426	1485.61	4.88851	0.261773	18.6746	7.96145e-78	3.83742e-75	trioa
ENSDARG00000019442	98.0069	4.25433	0.732375	5.80895	6.28649e-09	6.55714e-08	CABZ01086041.1
ENSDARG00000019501	1480.3	4.89782	0.301521	16.2437	2.47512e-59	6.9745e-57	pcnx3
ENSDARG00000019549	79.6299	2.11948	0.58983	3.59337	0.000326424	0.0013582	cds1
ENSDARG00000019556	1031.06	1.09076	0.226994	4.80526	1.54551e-06	1.0666e-05	clcn7
ENSDARG00000019601	49.7132	3.71715	0.841496	4.41732	9.99341e-06	5.88362e-05	col12a1b
ENSDARG00000019693	574.637	1.97731	0.371083	5.32848	9.90367e-08	8.48436e-07	clcn5a
ENSDARG00000019709	51.8337	2.55899	0.885757	2.88905	0.0038641	0.0120406	rhoua
ENSDARG00000019726	87.9504	2.79174	0.611821	4.563	5.04278e-06	3.15989e-05	celsr2
ENSDARG00000019728	1344.09	1.18392	0.230216	5.14265	2.70896e-07	2.14608e-06	bmpr1aa
ENSDARG00000019746	1219.96	1.31444	0.221915	5.92315	3.15829e-09	3.45563e-08	rfng
ENSDARG00000019753	27.1878	2.47452	1.03957	2.38034	0.0172966	0.0435352	kcnn3
ENSDARG00000019763	20809.3	2.04722	0.196826	10.4012	2.44956e-25	1.33134e-23	acp5a
ENSDARG00000019810	1251.19	0.946131	0.234367	4.03697	5.41457e-05	0.000270743	nfe2l3
ENSDARG00000019815	2024.66	3.43906	0.245402	14.014	1.28026e-44	2.00421e-42	fn1a
ENSDARG00000019945	65.3982	3.75619	0.720237	5.21521	1.83606e-07	1.4993e-06	ptprdb
ENSDARG00000019962	1101.14	1.09241	0.294959	3.7036	0.000212563	0.000928969	dop1a
ENSDARG00000019963	81.0358	3.24512	0.669412	4.84771	1.24893e-06	8.80731e-06	sfxn1
ENSDARG00000020007	166.307	4.37103	0.604983	7.22504	5.00949e-13	9.15706e-12	col1a2
ENSDARG00000020009	896.157	2.03589	0.257239	7.91442	2.48412e-15	5.97101e-14	bmp2k
ENSDARG00000020031	117.041	4.41602	0.808192	5.46407	4.65335e-08	4.18825e-07	cldn11a
ENSDARG00000020043	2638.08	0.829538	0.207645	3.99497	6.47022e-05	0.000318486	cnot8
ENSDARG00000020057	83.6766	7.89762	1.64402	4.80383	1.55657e-06	1.07221e-05	bmpr2b
ENSDARG00000020072	14.7586	5.37778	2.10874	2.55024	0.010765	0.02906	thbs4b
ENSDARG00000020086	18.2633	7.15325	2.10441	3.39917	0.00067591	0.00259212	nuak1a
ENSDARG00000020134	2087.53	2.54953	0.232656	10.9584	6.05727e-28	4.01975e-26	sipa1l1
ENSDARG00000020191	161.238	2.23194	0.561639	3.97397	7.06833e-05	0.000344776	ppef1
ENSDARG00000020201	1392.5	0.519498	0.214597	2.4208	0.0154862	0.0395546	cdc73
ENSDARG00000020218	937.179	0.787528	0.322996	2.4382	0.0147606	0.0379712	amfra
ENSDARG00000020242	462.224	6.26943	0.496792	12.6198	1.6415e-36	1.66109e-34	fermt2
ENSDARG00000020265	45.0669	4.66177	1.76801	2.63674	0.00837069	0.0234646	angptl6
ENSDARG00000020278	1299.35	2.6576	0.353246	7.52336	5.3386e-14	1.10239e-12	si:dkeyp-120h9.1
ENSDARG00000020311	2084.2	1.37013	0.327485	4.18381	2.86662e-05	0.000152764	cnih1
ENSDARG00000020326	322.953	2.00678	0.353575	5.67568	1.38137e-08	1.35228e-07	tyk2
ENSDARG00000020377	8423.52	0.706296	0.181384	3.89392	9.86369e-05	0.000466348	eif4g2a
ENSDARG00000020395	1306.5	0.53796	0.221063	2.43351	0.014953	0.03838	mical2b
ENSDARG00000020469	1952.86	0.972472	0.207812	4.67957	2.87471e-06	1.88857e-05	map3k7
ENSDARG00000020488	246.1	1.55302	0.346161	4.48641	7.24321e-06	4.39293e-05	arhgap17a
ENSDARG00000020521	131.333	1.04714	0.44401	2.35836	0.0183558	0.0457236	exoc6
ENSDARG00000020621	2464.47	1.17797	0.239102	4.92666	8.36476e-07	6.09666e-06	ap1b1
ENSDARG00000020625	1042.53	1.22005	0.231894	5.26123	1.43098e-07	1.19135e-06	jak1
ENSDARG00000020645	356.84	1.71367	0.30555	5.60849	2.04104e-08	1.94403e-07	slc7a3a
ENSDARG00000020718	41.8511	3.62889	0.923393	3.92995	8.49632e-05	0.000407912	slc25a22a
ENSDARG00000020730	3212.8	0.942343	0.282667	3.33375	0.000856821	0.00319624	smpd4
ENSDARG00000020735	39.9567	2.4528	0.917503	2.67334	0.00751001	0.0213824	efcab6
ENSDARG00000020841	1567.29	0.747459	0.250317	2.98605	0.00282609	0.00917453	rbm7
ENSDARG00000020845	211.76	2.94958	0.526175	5.6057	2.07418e-08	1.97354e-07	tns1b
ENSDARG00000020872	293.1	2.67585	0.454297	5.89008	3.86002e-09	4.16128e-08	nfat5a
ENSDARG00000020924	38.0531	3.13019	1.02145	3.06446	0.00218065	0.00729644	myo1ca
ENSDARG00000020929	706.696	0.765941	0.249326	3.07204	0.00212601	0.00714233	fam49ba
ENSDARG00000020948	1396.34	0.49946	0.211397	2.36267	0.018144	0.045313	gmcl1
ENSDARG00000020957	14.2481	3.64954	1.44107	2.53252	0.0113247	0.030334	pth1ra
ENSDARG00000020982	575.734	1.65427	0.272429	6.07227	1.26113e-09	1.46567e-08	prickle2a
ENSDARG00000021021	880.198	1.6925	0.264282	6.40415	1.5121e-10	2.02085e-09	trim35-28
ENSDARG00000021082	352.31	1.26665	0.301019	4.20788	2.57774e-05	0.000138824	sec31a
ENSDARG00000021120	4056.02	1.33263	0.207722	6.41545	1.40406e-10	1.88816e-09	ndc1
ENSDARG00000021195	12.9932	5.17219	1.94204	2.66328	0.00773839	0.0219247	st8sia6
ENSDARG00000021209	107.542	3.57935	0.607789	5.88914	3.88218e-09	4.18271e-08	kctd9a
ENSDARG00000021225	1935.44	0.682533	0.217308	3.14085	0.00168459	0.00580961	prkci
ENSDARG00000021255	14.8281	5.36374	2.00992	2.66864	0.00761594	0.0216368	arhgap22
ENSDARG00000021287	38.1642	1.89977	0.80581	2.35759	0.0183941	0.0458001	rab7b
ENSDARG00000021343	1801.46	0.767035	0.300806	2.54994	0.0107742	0.0290763	wsb1
ENSDARG00000021380	590.139	1.63982	0.268372	6.11026	9.94691e-10	1.17692e-08	ppm1db
ENSDARG00000021389	1037.31	1.01403	0.221888	4.57001	4.87696e-06	3.07069e-05	jag2b
ENSDARG00000021402	2326.1	2.25497	0.238801	9.44287	3.62695e-21	1.4473e-19	mcm3ap
ENSDARG00000021405	30.6939	2.81959	1.07005	2.63501	0.00841343	0.0235555	chd3
ENSDARG00000021443	109.03	2.14258	0.556888	3.84741	0.000119373	0.000553107	zfp36l1b
ENSDARG00000021539	992.291	1.48095	0.275983	5.3661	8.04592e-08	6.98763e-07	ephb2b
ENSDARG00000021611	393.506	1.74456	0.413514	4.21887	2.45534e-05	0.0001327	si:dkey-151g10.3
ENSDARG00000021647	28.9042	3.92662	1.30077	3.01868	0.00253875	0.0083738	gnai1
ENSDARG00000021669	5769.71	0.944329	0.269251	3.50724	0.000452773	0.00182063	sec61a1
ENSDARG00000021702	1498.5	1.09612	0.247944	4.42084	9.83159e-06	5.79207e-05	pdcd4a
ENSDARG00000021720	29.9639	2.90822	1.00787	2.8855	0.00390791	0.0121647	col7a1
ENSDARG00000021787	2079.67	1.69695	0.284319	5.96845	2.39521e-09	2.66691e-08	abcb5
ENSDARG00000021805	92.6933	3.38999	0.626959	5.40703	6.40793e-08	5.63185e-07	aes
ENSDARG00000021806	3046.37	0.6227	0.191985	3.24348	0.00118078	0.00426068	zfp36l2
ENSDARG00000021833	325.254	2.2953	0.456576	5.0272	4.97683e-07	3.79341e-06	ahr2
ENSDARG00000021855	165.906	3.61841	0.472484	7.65827	1.88449e-14	4.09932e-13	arnt
ENSDARG00000021885	79.2224	2.7803	0.610567	4.55363	5.27275e-06	3.286e-05	cacul1
ENSDARG00000021905	1189.98	1.06376	0.306875	3.46644	0.0005274	0.00207966	derl1
ENSDARG00000021979	45.2715	3.05111	0.782195	3.9007	9.59141e-05	0.000454413	mical3a
ENSDARG00000021987	257.136	3.46954	0.39124	8.86805	7.44364e-19	2.48792e-17	plecb
ENSDARG00000021991	2498.45	0.72839	0.224348	3.24669	0.00116756	0.00422628	erlin1
ENSDARG00000022129	5669.01	0.708485	0.268575	2.63794	0.00834115	0.0233925	rbm4.3
ENSDARG00000022187	49.5524	1.90921	0.762289	2.50458	0.0122598	0.0325011	usp6nl
ENSDARG00000022254	953.466	1.11644	0.258563	4.31785	1.57554e-05	8.89843e-05	prkcbb
ENSDARG00000022260	615.512	3.56551	0.298203	11.9567	5.9931e-33	5.17781e-31	si:ch211-57i17.1
ENSDARG00000022309	313.788	4.16376	1.55547	2.67686	0.00743168	0.0211957	dspa
ENSDARG00000022350	1089.77	0.808048	0.255765	3.15934	0.00158126	0.00550197	nek1
ENSDARG00000022378	1121.28	0.84619	0.247915	3.41322	0.000641989	0.00247031	mtmr1b
ENSDARG00000022430	1106.9	1.05896	0.227458	4.65563	3.22988e-06	2.1008e-05	ppp1r8b
ENSDARG00000022532	70.4342	5.03824	0.884656	5.69514	1.23273e-08	1.21915e-07	chrnb1l
ENSDARG00000022712	395.963	1.45249	0.319598	4.54473	5.50044e-06	3.41397e-05	stat3
ENSDARG00000022718	2640.68	2.48091	0.270137	9.18389	4.15797e-20	1.54165e-18	casp8ap2
ENSDARG00000022730	122.321	1.87296	0.523108	3.58045	0.000343009	0.0014185	aasdh
ENSDARG00000022813	1254.6	1.45906	0.225006	6.48452	8.90142e-11	1.22126e-09	dnd1
ENSDARG00000022853	66.4938	1.79037	0.628376	2.8492	0.00438298	0.0134599	eogt
ENSDARG00000022905	16.3055	3.06946	1.31599	2.33243	0.0196779	0.048388	znf1163
ENSDARG00000022952	1902.37	0.495836	0.206614	2.39982	0.0164034	0.0415724	zgc:66448
ENSDARG00000022995	748.901	0.899393	0.303923	2.95928	0.00308357	0.00988732	clic4
ENSDARG00000022996	5678.68	2.38367	0.204081	11.68	1.61251e-31	1.28973e-29	setx
ENSDARG00000023002	2736.69	1.20194	0.19154	6.27515	3.49291e-10	4.42741e-09	dtl
ENSDARG00000023040	618.948	1.50583	0.267037	5.63905	1.70988e-08	1.65181e-07	zbtb1
ENSDARG00000023217	18.0174	4.66149	1.70888	2.72781	0.00637569	0.0186188	crema
ENSDARG00000023237	703.891	1.2649	0.268901	4.70397	2.55155e-06	1.69082e-05	syne3
ENSDARG00000023303	1595.57	0.95069	0.253828	3.74541	0.000180099	0.000801625	zgc:66427
ENSDARG00000023362	14.0458	3.64607	1.48182	2.46053	0.0138733	0.0360584	nr5a1b
ENSDARG00000023683	35.5724	6.64931	1.92787	3.44905	0.000562568	0.00219936	cacna1fb
ENSDARG00000023694	103.852	2.00011	0.857451	2.33263	0.0196677	0.048373	spon1b
ENSDARG00000023724	558.171	2.21348	0.30988	7.14302	9.13014e-13	1.61417e-11	cdc42se1
ENSDARG00000023814	1105.26	1.11304	0.226145	4.9218	8.57529e-07	6.23027e-06	dyrk1ab
ENSDARG00000023840	436.216	1.05586	0.333895	3.16224	0.00156561	0.00545788	pfkfb2a
ENSDARG00000023868	206.486	2.13677	0.485426	4.40185	1.0733e-05	6.28067e-05	si:dkey-172h23.2
ENSDARG00000023900	6116.85	1.35905	0.23264	5.84184	5.1626e-09	5.47846e-08	casd1
ENSDARG00000023903	24.0347	3.37978	1.11928	3.01959	0.00253118	0.00835183	atf2
ENSDARG00000023920	2154.14	1.09417	0.250417	4.36937	1.24605e-05	7.16186e-05	llgl2
ENSDARG00000023933	282.596	2.96717	0.407562	7.28031	3.33059e-13	6.2058e-12	skila
ENSDARG00000023963	85.5146	1.87127	0.690585	2.70969	0.00673467	0.01949	tpm4a
ENSDARG00000023999	3461.18	0.867551	0.232521	3.73107	0.000190672	0.000843969	heatr5a
ENSDARG00000024092	151.417	1.49316	0.41505	3.59753	0.000321252	0.00133881	lmbr1
ENSDARG00000024116	762.615	0.709944	0.296421	2.39506	0.0166178	0.0420578	vamp8
ENSDARG00000024204	45.0144	3.75894	0.981864	3.82837	0.000128992	0.000593177	mcm3
ENSDARG00000024219	756.29	0.884976	0.304107	2.91008	0.00361338	0.0113326	cdk5rap2
ENSDARG00000024306	987.276	3.20289	0.304137	10.5311	6.21106e-26	3.54398e-24	zbed4
ENSDARG00000024324	1735.17	0.530551	0.21893	2.42339	0.0153765	0.0393237	arhgap1
ENSDARG00000024325	1395.19	0.918448	0.218488	4.20366	2.6263e-05	0.00014106	col4a3bpa
ENSDARG00000024431	110.813	1.93637	0.489157	3.95859	7.53931e-05	0.000366384	ets1
ENSDARG00000024443	519.018	0.775161	0.334079	2.32029	0.020325	0.049643	gnpda2
ENSDARG00000024488	7438.59	0.658418	0.212538	3.09789	0.00194905	0.00661823	top2a
ENSDARG00000024537	36.0118	6.68256	1.80345	3.70543	0.000211034	0.000922947	emilin1a
ENSDARG00000024598	555.818	1.05951	0.309224	3.42634	0.000611769	0.00236795	homezb
ENSDARG00000024631	43.8893	2.09143	0.738694	2.83125	0.00463671	0.0141261	nlrc5
ENSDARG00000024642	1682.69	1.43342	0.232554	6.16383	7.10079e-10	8.59036e-09	pip5k1ab
ENSDARG00000024694	2357.86	0.986572	0.211854	4.65684	3.21099e-06	2.08999e-05	myo1b
ENSDARG00000024874	420.412	3.28069	0.427573	7.67281	1.68273e-14	3.68672e-13	dock4b
ENSDARG00000024904	3610.79	1.76523	0.202962	8.69736	3.39702e-18	1.07647e-16	stil
ENSDARG00000024964	1632.51	0.792264	0.267765	2.9588	0.0030884	0.00989974	patj
ENSDARG00000025011	490.77	0.753322	0.290712	2.5913	0.00956134	0.0262703	synj1
ENSDARG00000025081	1949.44	0.8842	0.267989	3.29939	0.000968938	0.00356725	grnb
ENSDARG00000025108	132.561	3.37433	0.755547	4.46608	7.96647e-06	4.7872e-05	magixa
ENSDARG00000025147	182.672	2.38046	0.649409	3.66557	0.000246789	0.00106083	cd63
ENSDARG00000025220	1556.91	4.00845	0.241719	16.5831	9.23069e-62	2.77163e-59	sppl3
ENSDARG00000025285	701.173	0.834138	0.327834	2.54439	0.0109468	0.0294768	panx1a
ENSDARG00000025348	56.1168	4.09945	1.09294	3.75086	0.000176232	0.000786515	igfbp5b
ENSDARG00000025420	530.435	2.57243	0.390901	6.58076	4.6804e-11	6.66612e-10	fzd5
ENSDARG00000025428	96.0044	2.3425	0.679451	3.44764	0.000565504	0.00220801	socs3a
ENSDARG00000025468	62.9824	2.64017	0.705482	3.74236	0.000182298	0.000810429	bnip3la
ENSDARG00000025500	544.497	0.925249	0.293021	3.15762	0.00159061	0.00553031	mtx1a
ENSDARG00000025513	1092.65	2.65833	0.305263	8.70831	3.08436e-18	9.82489e-17	dip2cb
ENSDARG00000025576	1365.73	1.04827	0.229375	4.57014	4.87399e-06	3.06988e-05	mkln1
ENSDARG00000025641	177.24	1.63355	0.415698	3.92965	8.50705e-05	0.000408107	gli2a
ENSDARG00000025667	40.1176	3.23849	0.890151	3.63814	0.000274616	0.00116702	adgrb2
ENSDARG00000025766	1036.73	1.09002	0.424106	2.57016	0.0101653	0.0276941	zgc:66440
ENSDARG00000025797	350.969	2.93346	0.327488	8.95746	3.32245e-19	1.14819e-17	abhd2a
ENSDARG00000025826	70.005	3.51978	0.794673	4.42922	9.45739e-06	5.61314e-05	gna12a
ENSDARG00000025875	101.766	3.76438	0.628577	5.98873	2.11482e-09	2.37784e-08	kctd2
ENSDARG00000025902	600.058	0.94309	0.294426	3.20315	0.00135933	0.00482229	plekhg5a
ENSDARG00000025949	238.412	2.20763	0.384383	5.74332	9.28374e-09	9.39972e-08	irak1
ENSDARG00000026028	359.343	2.40568	0.323268	7.44175	9.93603e-14	1.98894e-12	ankrd44
ENSDARG00000026070	2003.23	1.12255	0.23213	4.83587	1.32562e-06	9.29917e-06	cd82b
ENSDARG00000026081	55.4316	4.42638	1.03528	4.27555	1.90663e-05	0.000105695	lhcgr
ENSDARG00000026109	1517.31	0.670572	0.254187	2.63811	0.00833698	0.0233844	slc48a1b
ENSDARG00000026180	6101.17	0.760763	0.224104	3.39468	0.000687076	0.00263201	prpf8
ENSDARG00000026225	3507.45	0.832251	0.226832	3.66902	0.000243485	0.00104884	nsd2
ENSDARG00000026294	51.82	5.60834	1.21206	4.62713	3.70776e-06	2.39293e-05	erbb2
ENSDARG00000026329	77.143	3.47317	0.855443	4.06009	4.90541e-05	0.000247992	arhgap29a
ENSDARG00000026376	240.139	2.90297	0.393174	7.38342	1.54269e-13	2.99004e-12	aco1
ENSDARG00000026476	5149.24	0.822818	0.216433	3.80172	0.000143697	0.000653902	tia1l
ENSDARG00000026489	4939.8	2.31993	0.228915	10.1344	3.8865e-24	1.94417e-22	khsrp
ENSDARG00000026519	890.948	1.48136	0.329761	4.49221	7.04877e-06	4.28227e-05	ralgps2
ENSDARG00000026531	178.823	1.55648	0.511969	3.04019	0.00236432	0.00784905	alcama
ENSDARG00000026611	664.317	0.768976	0.281353	2.73313	0.00627347	0.0183583	socs3b
ENSDARG00000026616	937.603	2.00813	0.233068	8.61605	6.93064e-18	2.11569e-16	zgc:113425
ENSDARG00000026630	1194.5	0.693766	0.273178	2.53961	0.0110977	0.029813	mark3b
ENSDARG00000026634	1181.04	0.778462	0.278092	2.7993	0.00512138	0.0153753	ehmt1b
ENSDARG00000026682	277.677	1.42628	0.451131	3.16155	0.0015693	0.00546659	zgc:101583
ENSDARG00000026723	2066.21	2.52444	0.206761	12.2095	2.76581e-34	2.54566e-32	syncripl
ENSDARG00000026762	575.393	0.836622	0.282878	2.95754	0.00310105	0.00993333	fam126a
ENSDARG00000026811	588.528	3.13706	0.341504	9.18599	4.07745e-20	1.52103e-18	extl3
ENSDARG00000026862	2411.41	0.860272	0.220056	3.90934	9.25495e-05	0.000440067	aktip
ENSDARG00000026875	464.432	1.0777	0.306454	3.51667	0.000437003	0.00176381	fam57ba
ENSDARG00000026907	51.3207	2.43949	0.736354	3.31293	0.000923232	0.00341891	slc48a1a
ENSDARG00000026988	84.3787	3.46958	0.648946	5.34648	8.96796e-08	7.73703e-07	tbc1d22b
ENSDARG00000027016	2407.17	1.67839	0.252195	6.65515	2.83014e-11	4.17701e-10	gbf1
ENSDARG00000027063	75.0171	2.86053	0.631833	4.52735	5.97288e-06	3.68472e-05	arpc1b
ENSDARG00000027079	67.8788	2.34287	0.706869	3.31443	0.000918305	0.00340341	znf804a
ENSDARG00000027082	93.2182	4.18296	0.673873	6.20734	5.38898e-10	6.65573e-09	hmbox1a
ENSDARG00000027109	2337.67	1.88291	0.226862	8.29979	1.04299e-16	2.84278e-15	zfr
ENSDARG00000027159	383.209	2.32053	0.365274	6.35284	2.11379e-10	2.76742e-09	fbxo28
ENSDARG00000027172	264.248	1.17678	0.422047	2.78827	0.00529909	0.0158385	phactr2
ENSDARG00000027222	18.0246	3.23014	1.28902	2.50588	0.0122146	0.0324237	adgrg1
ENSDARG00000027249	368.3	1.16173	0.464283	2.5022	0.0123423	0.0326397	btg1
ENSDARG00000027279	352.562	4.75954	0.418124	11.3831	5.07722e-30	3.84274e-28	numb
ENSDARG00000027322	1253.98	1.97172	0.270962	7.27674	3.41971e-13	6.36539e-12	lin7c
ENSDARG00000027353	3966.04	0.647012	0.27734	2.33292	0.0196526	0.0483552	zmym2
ENSDARG00000027397	1638.78	3.26526	0.235373	13.8727	9.26917e-44	1.36915e-41	vangl2
ENSDARG00000027423	393.536	2.62041	0.314488	8.33228	7.92988e-17	2.19733e-15	igf1ra
ENSDARG00000027469	107.307	5.91645	0.994726	5.94782	2.71735e-09	3.00368e-08	hsd17b1
ENSDARG00000027552	628.149	1.49078	0.400472	3.72257	0.000197205	0.000869105	mapk1
ENSDARG00000027586	534.601	2.70886	0.520846	5.20088	1.98346e-07	1.60831e-06	top3b
ENSDARG00000027589	1465.29	1.58133	0.247733	6.38321	1.73414e-10	2.30163e-09	fzd7b
ENSDARG00000027590	1432.7	1.28774	0.220787	5.83249	5.46078e-09	5.75818e-08	2019-09-02
ENSDARG00000027602	127.1	3.91276	0.834897	4.68652	2.77896e-06	1.82894e-05	lrfn1
ENSDARG00000027676	171.184	2.01725	0.468252	4.30805	1.64699e-05	9.25916e-05	si:ch211-133l5.8
ENSDARG00000027777	20.0516	4.1925	1.39648	3.00219	0.00268047	0.00875811	tnfaip3
ENSDARG00000027813	1993.59	0.570967	0.234231	2.43763	0.0147839	0.0380183	nus1
ENSDARG00000027825	1441.33	1.21106	0.231117	5.24004	1.60546e-07	1.32637e-06	naa50
ENSDARG00000027903	80.3099	1.70716	0.623578	2.73768	0.00618747	0.0181356	adamtsl3
ENSDARG00000028000	21.2239	4.90393	1.50178	3.26542	0.00109304	0.00397618	pfkpa
ENSDARG00000028067	408.427	1.13693	0.353144	3.21945	0.00128435	0.00459098	bnip3lb
ENSDARG00000028086	1161.88	0.837605	0.234195	3.57652	0.000348195	0.00143768	zbtb2b
ENSDARG00000028118	228.507	1.50713	0.381489	3.95064	7.79424e-05	0.000377371	dscamb
ENSDARG00000028173	184.142	2.09705	0.567247	3.69688	0.000218264	0.000951387	slc4a2a
ENSDARG00000028213	256.769	3.06585	0.643833	4.76187	1.91806e-06	1.29923e-05	ttn.2
ENSDARG00000028222	38.0024	4.70383	1.09004	4.31529	1.5939e-05	8.99181e-05	itgb8
ENSDARG00000028228	748.442	0.609544	0.239721	2.54272	0.0109993	0.0295964	zbtb18
ENSDARG00000028295	12427.8	1.16115	0.201479	5.76312	8.25721e-09	8.42089e-08	mkrn4
ENSDARG00000028389	17.7471	7.1123	1.97007	3.61017	0.000305996	0.00128252	rab44
ENSDARG00000028393	12.7416	6.63753	2.06994	3.20662	0.00134304	0.00477105	daam2
ENSDARG00000028396	364.704	1.24185	0.489062	2.53925	0.011109	0.0298302	fkbp5
ENSDARG00000028431	2554.54	0.687945	0.196688	3.49765	0.000469381	0.00187917	adnp2b
ENSDARG00000028533	1861.42	1.94496	0.220205	8.83248	1.02381e-18	3.37877e-17	macf1a
ENSDARG00000028618	111.672	3.00467	0.861424	3.48803	0.000486598	0.00194046	krt18b
ENSDARG00000028661	62.58	1.68487	0.712299	2.36539	0.0180109	0.0450604	cntfr
ENSDARG00000028676	85.4756	2.1263	0.675263	3.14885	0.00163913	0.00567745	nuak1b
ENSDARG00000028699	1905.02	1.29195	0.290825	4.44237	8.89754e-06	5.30492e-05	crkl
ENSDARG00000028721	867.361	2.46092	0.411641	5.97832	2.25454e-09	2.52256e-08	mapk14b
ENSDARG00000028748	2087.24	1.00354	0.254653	3.94081	8.12082e-05	0.000391836	tm9sf3
ENSDARG00000028786	67.988	3.48384	0.773895	4.5017	6.74136e-06	4.11308e-05	chst12a
ENSDARG00000028793	66.2603	2.23553	0.759114	2.94492	0.00323036	0.0102819	nlk2
ENSDARG00000028800	244.019	2.74908	0.389654	7.05519	1.7237e-12	2.96722e-11	CYTH2
ENSDARG00000028857	82.7461	2.73467	0.579262	4.72096	2.34737e-06	1.56514e-05	sgsm1a
ENSDARG00000028896	1024.85	1.25242	0.321891	3.89083	9.99017e-05	0.000470991	plpp2b
ENSDARG00000028943	67.0628	3.91581	0.862588	4.53961	5.63574e-06	3.49439e-05	mtss1la
ENSDARG00000029045	1217.31	1.82529	0.34887	5.232	1.67683e-07	1.38035e-06	peli2
ENSDARG00000029063	876.523	0.925711	0.275106	3.36493	0.000765628	0.00289198	clpxa
ENSDARG00000029124	28.9302	7.81758	1.79483	4.35562	1.32693e-05	7.59504e-05	adamts15a
ENSDARG00000029146	3521.83	3.79045	0.236644	16.0176	9.63615e-58	2.63426e-55	lrp1ab
ENSDARG00000029168	1474.39	2.69609	0.33163	8.12981	4.29979e-16	1.10922e-14	ppfibp2b
ENSDARG00000029215	2341.52	0.729485	0.206194	3.53786	0.000403384	0.00163967	ube2z
ENSDARG00000029234	289.862	1.92014	0.371984	5.16188	2.44484e-07	1.95289e-06	stxbp5b
ENSDARG00000029305	1482.5	0.656076	0.231041	2.83966	0.00451619	0.0138117	baiap2l1a
ENSDARG00000029307	1236.81	0.783805	0.277119	2.82841	0.00467799	0.014214	rmc1
ENSDARG00000029353	953.068	0.906266	0.279499	3.24246	0.00118501	0.00427341	serpine2
ENSDARG00000029372	102.095	3.22876	0.633484	5.09683	3.45395e-07	2.69776e-06	rasa4
ENSDARG00000029381	12.6116	6.61999	2.08074	3.18156	0.00146486	0.00514582	aldh3a2b
ENSDARG00000029402	893.911	1.3816	0.239179	5.77641	7.63118e-09	7.85605e-08	sort1a
ENSDARG00000029406	5177.11	1.93004	0.322981	5.97569	2.29118e-09	2.55886e-08	h2afx
ENSDARG00000029439	1830.46	0.67159	0.234319	2.86614	0.00415508	0.012836	atp2a2a
ENSDARG00000029472	1182.07	2.26885	0.238003	9.53283	1.53054e-21	6.25744e-20	afdna
ENSDARG00000029476	66.2027	5.21406	1.05559	4.93949	7.83277e-07	5.7455e-06	ldlra
ENSDARG00000029482	497.337	2.38524	0.483779	4.93043	8.20489e-07	5.98989e-06	ush2a
ENSDARG00000029501	410.723	0.903995	0.32859	2.75113	0.00593894	0.017494	gsk3aa
ENSDARG00000029524	107.556	1.5356	0.605873	2.53453	0.0112598	0.0301911	impdh1b
ENSDARG00000029668	153.612	2.08852	0.631404	3.30774	0.000940535	0.00347596	crim1
ENSDARG00000029751	62.8782	2.5982	0.90821	2.8608	0.00422578	0.0130324	wbp1lb
ENSDARG00000029766	23.8425	6.0808	1.83239	3.31851	0.000905001	0.00336023	nr1i2
ENSDARG00000029856	1998.9	1.11384	0.221231	5.03473	4.78513e-07	3.66253e-06	cnn3b
ENSDARG00000029952	34.3184	2.58798	0.862183	3.00166	0.00268513	0.00877134	ampd2b
ENSDARG00000030022	3927.62	0.993411	0.262544	3.78378	0.000154463	0.000697691	nup188
ENSDARG00000030092	3358.62	0.565988	0.197118	2.87132	0.00408766	0.0126555	tram2
ENSDARG00000030107	1385.63	2.54418	0.344253	7.39045	1.46334e-13	2.85834e-12	si:ch211-207i1.2
ENSDARG00000030114	311.323	1.32602	0.49074	2.70207	0.00689088	0.0198678	vps4a
ENSDARG00000030116	216.955	2.79736	0.620527	4.50803	6.54312e-06	4.00783e-05	susd6
ENSDARG00000030129	211.657	2.29188	0.379504	6.03915	1.54925e-09	1.77684e-08	si:ch211-87m7.2
ENSDARG00000030155	1982.89	1.43689	0.216441	6.63871	3.16444e-11	4.62569e-10	ssbp3b
ENSDARG00000030173	346.414	1.04803	0.323278	3.24187	0.00118747	0.00428058	traf2a
ENSDARG00000030224	66.9875	2.73859	0.785623	3.48588	0.000490518	0.00195184	ppp2ca
ENSDARG00000030239	543.71	4.07061	0.379373	10.7298	7.3737e-27	4.47207e-25	dennd6aa
ENSDARG00000030297	734.372	1.91097	0.325074	5.87855	4.13873e-09	4.44865e-08	sox13
ENSDARG00000030307	31.4935	3.56797	1.05769	3.37337	0.000742532	0.0028152	hspa12b
ENSDARG00000030326	24.4077	3.70708	1.16223	3.18964	0.00142452	0.00502124	efna1a
ENSDARG00000030417	330.593	4.10759	0.678121	6.05732	1.38412e-09	1.59644e-08	pkd1a
ENSDARG00000030490	17.796	3.22642	1.30525	2.47187	0.0134408	0.0350886	sptb
ENSDARG00000030547	94.8379	1.92077	0.807405	2.37894	0.0173624	0.0436622	rnd1a
ENSDARG00000030560	1152.66	1.65349	0.249005	6.64041	3.12817e-11	4.58732e-10	helz
ENSDARG00000030563	521.649	2.73292	0.310334	8.80638	1.2925e-18	4.23496e-17	zgc:77880
ENSDARG00000030598	75.9272	9.20993	1.69193	5.44345	5.22571e-08	4.66443e-07	nampta
ENSDARG00000030604	9.73157	6.24646	2.21192	2.824	0.00474284	0.0143848	phkg1a
ENSDARG00000030616	89.5244	1.95121	0.789269	2.47217	0.0134294	0.035074	nfe2l1a
ENSDARG00000030633	941.847	1.6166	0.241375	6.69745	2.12083e-11	3.1945e-10	plekhm3
ENSDARG00000030641	381.113	0.895633	0.32587	2.74844	0.00598804	0.0176188	letmd1
ENSDARG00000030723	29.5413	3.07238	1.18803	2.58612	0.00970637	0.0265976	cldn11b
ENSDARG00000030756	26777.4	0.856695	0.243559	3.51739	0.000435805	0.00175936	dnmt1
ENSDARG00000030759	1707.56	0.638143	0.233579	2.73203	0.00629463	0.0184144	melk
ENSDARG00000030803	122.735	2.10972	0.507	4.16118	3.16611e-05	0.000166735	zgc:110006
ENSDARG00000030824	584.208	1.67382	0.327161	5.11619	3.11762e-07	2.44864e-06	esyt2a
ENSDARG00000030871	1012.64	0.702246	0.264206	2.65795	0.00786183	0.022215	siah1
ENSDARG00000030945	2376.53	0.575579	0.223207	2.57868	0.00991776	0.0271165	si:ch211-259g3.4
ENSDARG00000030967	25.9793	3.27443	1.23749	2.64604	0.00814407	0.0228994	si:ch211-51a6.2
ENSDARG00000030980	11.8555	5.05349	2.12375	2.37951	0.0173357	0.0436047	csrp1b
ENSDARG00000031044	6866.39	1.41855	0.17928	7.91248	2.52319e-15	6.04904e-14	lipg
ENSDARG00000031100	190.396	1.90907	0.516697	3.69477	0.00022009	0.000958661	ivns1abpa
ENSDARG00000031108	1903.19	1.58672	0.248823	6.37691	1.80698e-10	2.39138e-09	lrba
ENSDARG00000031136	12.4785	4.10857	1.74973	2.34811	0.0188687	0.0467975	moxd1
ENSDARG00000031200	1036.19	1.05827	0.224839	4.70679	2.51645e-06	1.66937e-05	ppp2r5cb
ENSDARG00000031228	286.832	4.81706	0.504945	9.53977	1.43143e-21	5.87848e-20	podxl
ENSDARG00000031240	421.747	1.33754	0.304259	4.39606	1.10236e-05	6.43599e-05	kidins220a
ENSDARG00000031261	737.727	0.625718	0.245425	2.54952	0.010787	0.0291048	sap30bp
ENSDARG00000031269	249.758	3.84541	0.472863	8.13219	4.21588e-16	1.08911e-14	rnf123
ENSDARG00000031345	47.1163	1.88109	0.806516	2.33236	0.0196817	0.048388	RTKN
ENSDARG00000031382	1690.68	2.65384	0.304609	8.71229	2.97809e-18	9.50291e-17	reep2
ENSDARG00000031387	78.1665	1.71287	0.608968	2.81275	0.00491202	0.0148378	cers4a
ENSDARG00000031420	34.7538	3.94321	1.09551	3.59943	0.00031892	0.0013306	wt1a
ENSDARG00000031426	131.285	2.28898	0.654637	3.49657	0.000471281	0.00188471	csrnp1a
ENSDARG00000031427	1912.41	2.33154	0.230686	10.107	5.14297e-24	2.54591e-22	calm2a
ENSDARG00000031434	2732.29	0.453239	0.193126	2.34686	0.0189325	0.0469176	rcor1
ENSDARG00000031494	2675.52	0.978208	0.2404	4.06908	4.71993e-05	0.000239607	prrc2a
ENSDARG00000031506	323.145	1.01306	0.349666	2.89721	0.00376495	0.0117597	flvcr2b
ENSDARG00000031637	1774.38	1.8701	0.24819	7.53494	4.88576e-14	1.0123e-12	pan3
ENSDARG00000031647	128.517	2.54478	0.523363	4.86237	1.1599e-06	8.23442e-06	stat2
ENSDARG00000031678	43.3865	3.70234	1.02272	3.62011	0.000294477	0.00123878	col5a2a
ENSDARG00000031720	1079.34	1.02899	0.43882	2.3449	0.0190321	0.0471135	clstn1
ENSDARG00000031775	2816.81	0.571529	0.220954	2.58664	0.00969181	0.0265622	ube2s
ENSDARG00000031783	248.907	3.46862	0.678595	5.11148	3.19649e-07	2.50414e-06	adcy8
ENSDARG00000031845	170.55	3.15653	0.530404	5.95118	2.66221e-09	2.94451e-08	mboat2a
ENSDARG00000031888	136.06	1.14154	0.484166	2.35774	0.0183867	0.045788	mapk8a
ENSDARG00000031890	760.687	0.960535	0.279534	3.4362	0.000589936	0.00229022	tcp11l1
ENSDARG00000031894	543.618	0.830532	0.29935	2.77445	0.0055295	0.0164653	lef1
ENSDARG00000031907	1766.78	1.07789	0.229756	4.69146	2.71257e-06	1.78782e-05	ptbp1b
ENSDARG00000031954	79.2143	2.34485	0.654995	3.57995	0.000343656	0.00142054	rbck1
ENSDARG00000032039	33.594	3.95078	1.21497	3.25174	0.00114702	0.00415687	mxd1
ENSDARG00000032079	60.6655	1.76484	0.688446	2.56351	0.0103621	0.0281131	acsl3a
ENSDARG00000032103	2332.85	3.72444	0.210421	17.6999	4.19781e-70	1.6359e-67	mapk6
ENSDARG00000032116	575.158	0.698953	0.267668	2.61127	0.00902058	0.0250183	cnot7
ENSDARG00000032157	183.592	2.27059	0.436016	5.2076	1.91303e-07	1.55798e-06	grk6
ENSDARG00000032161	64.2433	2.28803	0.711561	3.2155	0.00130217	0.00464289	srgap2
ENSDARG00000032188	1273.32	4.94538	0.270787	18.263	1.63046e-74	7.11036e-72	lrrc8aa
ENSDARG00000032221	366.667	1.35281	0.372167	3.63496	0.000278024	0.00117877	phactr4b
ENSDARG00000032246	116.81	2.96375	0.839236	3.53149	0.000413232	0.00167562	tmtopsb
ENSDARG00000032261	668.255	0.775685	0.257098	3.01708	0.00255226	0.00841229	rngtt
ENSDARG00000032318	211.687	1.06716	0.411831	2.59127	0.00956234	0.0262703	mfsd6a
ENSDARG00000032324	2200.12	0.550688	0.203314	2.70856	0.0067576	0.019536	epb41l5
ENSDARG00000032435	51.8371	5.178	1.00232	5.16601	2.39147e-07	1.91443e-06	itga9
ENSDARG00000032552	310.22	1.04249	0.353305	2.95067	0.00317084	0.0101144	2019-03-05
ENSDARG00000032618	22.2505	2.80302	1.07845	2.59912	0.00934635	0.0257619	mgst1.1
ENSDARG00000032627	634.543	1.93845	0.305325	6.34882	2.16969e-10	2.82847e-09	SCYL2
ENSDARG00000032637	52.0077	7.20952	1.59433	4.52198	6.12643e-06	3.77055e-05	si:dkey-261m9.12
ENSDARG00000032651	1191.52	1.34786	0.219057	6.15302	7.60209e-10	9.13048e-09	ppp1r10
ENSDARG00000032761	108.498	6.26544	0.873543	7.17245	7.36671e-13	1.32024e-11	pde4d
ENSDARG00000032769	793.487	1.28118	0.237275	5.39955	6.681e-08	5.85498e-07	slc38a9
ENSDARG00000032795	60.4512	3.28755	0.82613	3.97946	6.90716e-05	0.000337724	tmem8a
ENSDARG00000032849	1906.4	2.82203	0.25636	11.0081	3.49476e-28	2.34469e-26	ndrg1a
ENSDARG00000032868	430.12	1.7144	0.35673	4.80587	1.54081e-06	1.06379e-05	pde4ba
ENSDARG00000032933	676.541	2.33164	0.276051	8.44639	3.00458e-17	8.66645e-16	dtx2
ENSDARG00000032951	544.268	2.73888	0.358059	7.64923	2.02186e-14	4.37217e-13	nrbp2a
ENSDARG00000032990	267.081	2.12381	0.388732	5.46342	4.67052e-08	4.20163e-07	plxnb3
ENSDARG00000033012	4521.11	2.69319	0.292732	9.2002	3.57297e-20	1.34379e-18	pcnt
ENSDARG00000033042	103.541	1.45362	0.571952	2.54151	0.0110374	0.0296946	ptprja
ENSDARG00000033046	350.375	5.41851	0.488608	11.0897	1.40779e-28	9.65733e-27	ccni2
ENSDARG00000033160	41.108	4.01312	1.18829	3.37722	0.000732237	0.00277962	nr1d1
ENSDARG00000033251	1020.66	1.24472	0.271478	4.58497	4.54042e-06	2.88158e-05	osbpl3a
ENSDARG00000033259	1067.99	1.75513	0.254695	6.89109	5.53648e-12	8.95814e-11	dis3l2
ENSDARG00000033437	1347.99	1.08749	0.215139	5.05481	4.30824e-07	3.31136e-06	rps6ka1
ENSDARG00000033566	2152.26	1.2207	0.23262	5.24764	1.54058e-07	1.27668e-06	cyp17a1
ENSDARG00000033597	2339.97	1.01078	0.197353	5.12167	3.02844e-07	2.38268e-06	api5
ENSDARG00000033707	2410.26	0.625419	0.221334	2.82569	0.00471794	0.0143211	jade1
ENSDARG00000033840	362.154	3.99684	0.467108	8.55656	1.16285e-17	3.49732e-16	fat3a
ENSDARG00000033928	146.184	1.89244	0.606803	3.1187	0.00181648	0.00622586	ndfip2
ENSDARG00000033950	269.459	5.10336	1.65685	3.08016	0.00206891	0.00697097	lamb2l
ENSDARG00000033993	35.2986	3.75795	0.948139	3.96351	7.38569e-05	0.000359586	slc19a1
ENSDARG00000034080	3091.35	0.744605	0.262779	2.83358	0.00460294	0.0140419	plcd1b
ENSDARG00000034160	466.252	1.50555	0.315352	4.7742	1.80421e-06	1.22665e-05	slc4a1ap
ENSDARG00000034189	1128.26	1.37083	0.226278	6.05814	1.37701e-09	1.59024e-08	oxsr1a
ENSDARG00000034207	2467.17	1.67244	0.205074	8.15532	3.48246e-16	9.06033e-15	cx44.2
ENSDARG00000034210	17.6646	3.56145	1.43999	2.47325	0.013389	0.0350164	si:dkey-240h12.4
ENSDARG00000034262	64.4384	3.3869	0.73363	4.61663	3.90018e-06	2.50652e-05	pld2
ENSDARG00000034268	57.6755	2.59654	0.938175	2.76764	0.00564629	0.016747	slit3
ENSDARG00000034270	1372.37	1.1957	0.247773	4.82578	1.39454e-06	9.74159e-06	ogdha
ENSDARG00000034293	1450.55	0.837282	0.22679	3.69188	0.000222605	0.000968923	hif1ab
ENSDARG00000034368	140.66	3.10375	0.531549	5.83907	5.24918e-09	5.55746e-08	hexb
ENSDARG00000034434	1344.85	0.77007	0.219738	3.5045	0.000457469	0.00183669	igf1rb
ENSDARG00000034473	748.259	0.716651	0.287895	2.48928	0.0128003	0.0336756	ttyh3a
ENSDARG00000034555	178.778	1.11945	0.384834	2.90893	0.00362673	0.0113706	pard3bb
ENSDARG00000034643	55.5645	3.76415	0.968546	3.88639	0.000101746	0.000478824	fhl3a
ENSDARG00000034668	108.375	1.61572	0.530945	3.0431	0.00234155	0.007778	celf3a
ENSDARG00000034700	32.6774	2.0724	0.888596	2.33222	0.0196892	0.0483998	vegfab
ENSDARG00000034714	117.434	3.39479	0.664078	5.11204	3.18705e-07	2.49782e-06	esyt1a
ENSDARG00000034768	1094.31	1.07138	0.270734	3.95731	7.5798e-05	0.000367863	phf3
ENSDARG00000034773	1820.37	0.976005	0.245509	3.97544	7.02488e-05	0.000342931	ncapd3
ENSDARG00000034801	44.0893	2.68888	1.11852	2.40397	0.0162181	0.0411314	mylka
ENSDARG00000034825	1995.9	0.5614	0.215938	2.59982	0.00932727	0.0257132	uspl1
ENSDARG00000034855	861.794	1.90996	0.24306	7.85797	3.90418e-15	9.16781e-14	ccnb3
ENSDARG00000034940	24.1924	3.39992	1.25567	2.70766	0.00677594	0.0195785	slc1a7a
ENSDARG00000034956	2852.99	0.886731	0.218466	4.05891	4.93032e-05	0.000248976	myclb
ENSDARG00000035028	3632.97	1.19615	0.295812	4.04362	5.26329e-05	0.000264261	lpcat4
ENSDARG00000035066	893.878	1.16553	0.273506	4.26145	2.03102e-05	0.00011188	ubtf
ENSDARG00000035122	2092.06	2.90703	0.226491	12.8351	1.04277e-37	1.11043e-35	camsap1b
ENSDARG00000035131	687.056	1.2272	0.26316	4.6633	3.11179e-06	2.03483e-05	surf4l
ENSDARG00000035133	879.184	2.84194	0.361576	7.85988	3.84509e-15	9.05227e-14	pho
ENSDARG00000035147	45.4276	2.84872	0.779089	3.65648	0.000255703	0.00109555	lrwd1
ENSDARG00000035152	2037.96	0.802646	0.251735	3.18846	0.00143034	0.0050381	ap2b1
ENSDARG00000035171	10406.8	0.938049	0.223473	4.1976	2.69759e-05	0.000144598	btg4
ENSDARG00000035175	41.1513	4.23289	1.03305	4.09746	4.17714e-05	0.00021425	schip1
ENSDARG00000035187	330.79	2.31875	0.324341	7.14913	8.73316e-13	1.55298e-11	abl1
ENSDARG00000035273	206.078	3.09389	0.448955	6.89131	5.52811e-12	8.95814e-11	tmtc2b
ENSDARG00000035285	2619.31	1.203	0.200316	6.00552	1.90719e-09	2.1603e-08	ncor1
ENSDARG00000035308	52.5223	2.8813	0.792682	3.63488	0.000278108	0.00117885	grb10b
ENSDARG00000035360	1754.35	1.43982	0.235169	6.12248	9.21299e-10	1.09646e-08	mink1
ENSDARG00000035390	824.061	1.07495	0.298192	3.6049	0.000312272	0.00130554	tnpo1
ENSDARG00000035398	74.2492	2.79281	0.649076	4.30275	1.68691e-05	9.45744e-05	enc1
ENSDARG00000035422	6.7619	5.72271	2.46278	2.32368	0.0201426	0.0492895	cyr61l1
ENSDARG00000035452	113.126	2.48791	0.50407	4.93565	7.98835e-07	5.84864e-06	camkk1a
ENSDARG00000035532	749.667	3.8287	0.297845	12.8547	8.09761e-38	8.82832e-36	zgc:110329
ENSDARG00000035540	2263.4	2.97846	0.272854	10.9159	9.67178e-28	6.21573e-26	brwd3
ENSDARG00000035556	2621.97	0.819262	0.201777	4.06024	4.90214e-05	0.000247895	rps6ka3a
ENSDARG00000035559	1295.49	0.914265	0.288025	3.17425	0.00150223	0.00525574	tp53
ENSDARG00000035564	3404.8	0.730816	0.20314	3.5976	0.000321163	0.00133874	dgcr8
ENSDARG00000035578	66.7301	3.89181	0.773554	5.03108	4.87718e-07	3.72365e-06	hs3st1l2
ENSDARG00000035607	1043.58	2.52792	0.240206	10.524	6.6979e-26	3.7981e-24	ankle2
ENSDARG00000035630	433.38	3.39727	0.394871	8.60349	7.73269e-18	2.3566e-16	ypel1
ENSDARG00000035652	23.3348	2.91503	1.24441	2.34249	0.0191554	0.0473355	sat1a.1
ENSDARG00000035660	527.59	2.80751	0.302281	9.28774	1.57597e-20	6.01363e-19	si:ch211-193k19.1
ENSDARG00000035677	23.348	7.50866	1.82466	4.1151	3.87016e-05	0.000199791	bmp8a
ENSDARG00000035682	651.63	2.60459	0.471148	5.52817	3.23583e-08	2.98055e-07	FP102018.1
ENSDARG00000035695	9.26165	6.17625	2.2331	2.76578	0.00567874	0.0168222	scxa
ENSDARG00000035700	80.9695	3.85524	0.667737	5.7736	7.75958e-09	7.96216e-08	zgc:101664
ENSDARG00000035706	681.144	2.23023	0.326305	6.83482	8.21103e-12	1.30323e-10	dock6
ENSDARG00000035781	1020.3	2.27295	0.235612	9.64698	5.0623e-22	2.17655e-20	ctdnep1b
ENSDARG00000035809	215.645	3.76701	0.579713	6.49806	8.1363e-11	1.12048e-09	col1a1b
ENSDARG00000035821	6331.85	0.978153	0.233518	4.18877	2.80474e-05	0.000149771	si:ch211-173p18.3
ENSDARG00000035858	271.295	3.2083	0.482788	6.64536	3.02485e-11	4.44648e-10	cnn2
ENSDARG00000035859	141.162	3.47657	0.693682	5.01177	5.39324e-07	4.08192e-06	angptl4
ENSDARG00000035869	2805.22	0.494608	0.192795	2.56546	0.0103038	0.0279798	azin1b
ENSDARG00000035909	3008.41	0.577216	0.242788	2.37745	0.0174329	0.0438178	mfsd2ab
ENSDARG00000035910	2603.6	1.61399	0.208416	7.74407	9.62827e-15	2.16686e-13	znf281b
ENSDARG00000035952	334.981	3.80913	0.491638	7.74784	9.34671e-15	2.1083e-13	cdr2a
ENSDARG00000035966	79.7672	7.83627	1.65984	4.72109	2.34583e-06	1.56468e-05	pgr
ENSDARG00000035990	254.214	1.00196	0.377402	2.65488	0.00793357	0.02239	cited4a
ENSDARG00000035993	3885.88	0.77135	0.208485	3.6998	0.000215773	0.000941802	sumo3b
ENSDARG00000036065	136.44	4.30191	0.612615	7.0222	2.18396e-12	3.7176e-11	mgat1b
ENSDARG00000036080	325.318	4.14851	0.642183	6.46001	1.04695e-10	1.4215e-09	cd81a
ENSDARG00000036090	755.94	0.628187	0.259198	2.42358	0.0153683	0.0393117	pard6gb
ENSDARG00000036100	1368.02	0.836414	0.210144	3.98019	6.88598e-05	0.000336869	eya3
ENSDARG00000036104	29.9101	2.62926	0.915973	2.87045	0.00409886	0.0126858	MYO1G
ENSDARG00000036107	631.231	2.95434	0.394372	7.49124	6.8226e-14	1.39312e-12	txnipa
ENSDARG00000036147	1403.04	1.28305	0.292896	4.38055	1.18378e-05	6.8484e-05	ano5b
ENSDARG00000036175	46.9081	2.78994	0.770348	3.62166	0.000292717	0.00123251	pcdh1b
ENSDARG00000036212	815.543	1.15291	0.249437	4.62206	3.79942e-06	2.44777e-05	tbc1d5
ENSDARG00000036214	2894.74	1.47641	0.212595	6.94474	3.79167e-12	6.26789e-11	dazl
ENSDARG00000036235	777.81	1.29859	0.272567	4.76429	1.89519e-06	1.28564e-05	zbtb3
ENSDARG00000036257	3503.48	0.653802	0.193146	3.38502	0.000711729	0.00271584	rasal2
ENSDARG00000036279	1555.94	1.67068	0.229345	7.28458	3.22678e-13	6.03694e-12	lamc1
ENSDARG00000036293	348.327	0.893907	0.303199	2.94825	0.00319582	0.0101853	gnb1l
ENSDARG00000036308	74.6124	2.38122	0.714852	3.33106	0.000865157	0.00322531	nod1
ENSDARG00000036345	647.141	0.701411	0.273421	2.56531	0.0103083	0.027988	cmtr2
ENSDARG00000036375	192.123	1.31297	0.4352	3.01693	0.00255351	0.00841493	cyfip2
ENSDARG00000036442	697.937	0.804178	0.245172	3.28005	0.00103787	0.00379213	atp11c
ENSDARG00000036462	108.89	1.52219	0.582124	2.61489	0.00892556	0.0247999	rab11fip1b
ENSDARG00000036489	2662.99	1.55718	0.321836	4.83842	1.30877e-06	9.19855e-06	zgc:112356
ENSDARG00000036546	45.8818	3.06583	0.791328	3.87429	0.000106936	0.000501189	pdxkb
ENSDARG00000036548	71.7728	2.9898	0.658158	4.54268	5.55438e-06	3.44627e-05	s1pr2
ENSDARG00000036558	372.771	2.62764	0.536402	4.89865	9.64976e-07	6.96395e-06	col18a1a
ENSDARG00000036569	1048.85	4.18882	0.279892	14.9658	1.2276e-50	2.47084e-48	bach2a
ENSDARG00000036571	275.203	2.81432	0.416679	6.75418	1.43643e-11	2.20348e-10	sema3e
ENSDARG00000036587	784.094	1.2543	0.285605	4.39175	1.12443e-05	6.54848e-05	cbr1
ENSDARG00000036588	191.141	1.75779	0.675396	2.60261	0.0092516	0.0255507	mhc1zba
ENSDARG00000036619	6.85155	5.74119	2.44917	2.34414	0.0190711	0.047178	mgat3b
ENSDARG00000036626	35.951	2.92349	1.11811	2.61467	0.0089314	0.0248108	sema6ba
ENSDARG00000036687	3293.86	0.565385	0.200683	2.8173	0.00484288	0.0146567	bcl9
ENSDARG00000036698	1690.48	1.6482	0.242453	6.79801	1.06073e-11	1.65443e-10	znf865
ENSDARG00000036772	2387.89	0.550431	0.200276	2.74836	0.00598934	0.0176198	pygo2
ENSDARG00000036791	709.893	2.83233	0.466142	6.07611	1.2313e-09	1.43463e-08	dnmt3bb.1
ENSDARG00000036793	122.257	1.79844	0.503384	3.57269	0.000353331	0.00145691	ttll5
ENSDARG00000036820	13.9576	3.63583	1.53308	2.37158	0.0177122	0.0443926	mgll
ENSDARG00000036826	858.287	3.62315	0.286095	12.6642	9.33923e-37	9.55627e-35	ankrd52a
ENSDARG00000036830	139.721	3.91926	0.83471	4.69535	2.66146e-06	1.75729e-05	krt91
ENSDARG00000036831	955.622	1.16062	0.256235	4.52953	5.91157e-06	3.65186e-05	rnf41
ENSDARG00000036840	97.258	3.46712	0.71289	4.86348	1.15341e-06	8.19468e-06	krt15
ENSDARG00000036848	111.117	1.90641	0.699815	2.72416	0.00644652	0.0187897	slc43a2a
ENSDARG00000036863	621.543	1.25487	0.335731	3.73773	0.000185692	0.000824318	MYO1D
ENSDARG00000036864	351.098	2.52511	0.334157	7.55666	4.13563e-14	8.66685e-13	slc34a2b
ENSDARG00000036888	336.683	1.10618	0.419778	2.63515	0.00841004	0.0235555	zgc:153935
ENSDARG00000036956	5086.48	0.772858	0.242046	3.19302	0.00140793	0.00497352	asxl1
ENSDARG00000036965	20.027	5.81092	1.82954	3.17617	0.00149233	0.00522729	rnf24
ENSDARG00000036993	58.2198	2.21697	0.849084	2.61101	0.00902744	0.0250335	erbb3b
ENSDARG00000037002	2655.56	0.591124	0.198523	2.9776	0.00290512	0.00938949	zgc:152968
ENSDARG00000037020	1299.59	1.31859	0.253334	5.20495	1.94046e-07	1.57752e-06	kif1b
ENSDARG00000037060	2350.27	3.95797	0.268867	14.7209	4.73273e-49	8.93657e-47	kmt2d
ENSDARG00000037121	31.5267	2.83444	0.971923	2.91633	0.0035418	0.0111483	mat2ab
ENSDARG00000037186	40.2444	2.65475	0.836108	3.17513	0.00149769	0.00524305	tpbgb
ENSDARG00000037291	788.91	1.29445	0.282076	4.58903	4.45312e-06	2.83206e-05	dpf2l
ENSDARG00000037363	256.157	4.15789	0.411732	10.0985	5.60823e-24	2.76429e-22	st5
ENSDARG00000037405	963.922	2.52504	0.246321	10.251	1.1709e-24	6.05823e-23	zgc:112083
ENSDARG00000037409	195.4	1.03169	0.442337	2.33236	0.0196817	0.048388	tmem144a
ENSDARG00000037503	3358.79	1.78017	0.284753	6.25162	4.06205e-10	5.09243e-09	thoc2
ENSDARG00000037560	385.819	2.16717	0.325452	6.65894	2.75807e-11	4.07723e-10	mtm1
ENSDARG00000037593	1124.76	1.54387	0.279114	5.53133	3.17808e-08	2.92953e-07	prickle2b
ENSDARG00000037598	29.1774	6.36481	1.71278	3.71607	0.000202342	0.000889393	prf1.5
ENSDARG00000037618	3796.85	5.86913	0.253335	23.1675	9.68412e-119	1.36442e-115	ddit4
ENSDARG00000037655	82.1204	3.29529	0.781443	4.21693	2.47649e-05	0.000133764	pls3
ENSDARG00000037675	326.271	1.22299	0.340574	3.59097	0.000329447	0.00136891	npm1b
ENSDARG00000037739	7799.15	0.46398	0.190512	2.43543	0.014874	0.0381986	zgc:112980
ENSDARG00000037781	1416.49	0.577316	0.232683	2.48113	0.0130968	0.0343521	acss2
ENSDARG00000037813	92.4995	2.92562	0.641906	4.55771	5.17151e-06	3.2295e-05	zgc:113278
ENSDARG00000037833	20.9899	4.84178	1.51929	3.18686	0.00143827	0.00506116	mitfb
ENSDARG00000037837	13.106	5.18387	1.94644	2.66326	0.00773877	0.0219247	ogfr
ENSDARG00000037838	101.319	1.35376	0.533042	2.53969	0.0110951	0.029813	unkl
ENSDARG00000037870	27672.1	0.618413	0.240462	2.57177	0.010118	0.0275835	actb2
ENSDARG00000037889	16.4038	7.00057	1.92644	3.63394	0.000279129	0.00118263	wnt9b
ENSDARG00000037905	92.9532	2.18042	0.552597	3.94577	7.95443e-05	0.000384923	cacna1aa
ENSDARG00000037917	240.652	1.49991	0.477058	3.14408	0.0016661	0.00575344	itga3a
ENSDARG00000037919	1775.86	0.673826	0.228779	2.94532	0.00322624	0.0102733	rbbp6
ENSDARG00000037924	522.713	2.11265	0.284152	7.43494	1.04619e-13	2.0851e-12	gna13b
ENSDARG00000038067	725.813	1.20069	0.266217	4.5102	6.47672e-06	3.97412e-05	smurf2
ENSDARG00000038114	159.478	1.49601	0.421298	3.55095	0.000383849	0.00156898	xpa
ENSDARG00000038156	535.657	0.823213	0.294226	2.7979	0.00514364	0.0154292	dusp11
ENSDARG00000038239	7200.67	2.3758	0.194243	12.2311	2.12131e-34	1.96232e-32	tnpo2
ENSDARG00000038271	1482.52	1.90687	0.528876	3.60552	0.000311534	0.00130275	zgc:113293
ENSDARG00000038306	2261.88	0.528345	0.223845	2.36031	0.0182596	0.0455436	tsc22d1
ENSDARG00000038398	31.1639	6.46127	1.69831	3.80453	0.000142075	0.000647327	pmm1
ENSDARG00000038428	1081.17	1.29398	0.353861	3.65674	0.000255444	0.00109495	sulf1
ENSDARG00000038429	770.317	1.21707	0.241581	5.03794	4.70581e-07	3.60333e-06	csrnp1b
ENSDARG00000038518	1264.79	0.908986	0.289168	3.14346	0.00166966	0.00576357	snap29
ENSDARG00000038587	38.1185	6.74976	1.95157	3.45864	0.000542917	0.00213209	CU929150.1
ENSDARG00000038639	6057.84	3.14078	0.279159	11.2508	2.29418e-29	1.66088e-27	elovl6l
ENSDARG00000038695	2583.21	0.935319	0.224062	4.17437	2.98807e-05	0.000158269	elavl1a
ENSDARG00000038713	135.719	2.34706	0.452776	5.18372	2.17507e-07	1.75192e-06	tep1
ENSDARG00000038731	270.075	2.62874	0.365614	7.18992	6.48285e-13	1.17448e-11	slc25a36a
ENSDARG00000038754	7892.52	1.64298	0.178998	9.17873	4.36208e-20	1.6108e-18	plk3
ENSDARG00000038785	6749.43	1.27094	0.20868	6.0904	1.12628e-09	1.31898e-08	abcf2a
ENSDARG00000038801	1202.7	1.1627	0.265056	4.38663	1.15122e-05	6.68749e-05	klhl20
ENSDARG00000038802	937.505	1.59604	0.229266	6.96151	3.36656e-12	5.61583e-11	cenpl
ENSDARG00000038822	90.6989	3.72996	0.918861	4.05933	4.92147e-05	0.000248667	mrc1b
ENSDARG00000038866	1213.94	1.51875	0.224205	6.77392	1.25335e-11	1.93561e-10	trappc8
ENSDARG00000038938	1227.14	0.668629	0.224786	2.97452	0.00293449	0.00946268	itprid2
ENSDARG00000039142	161.642	1.29723	0.431351	3.00735	0.00263534	0.0086376	arpc5a
ENSDARG00000039196	285.897	2.11401	0.490429	4.31052	1.62872e-05	9.16486e-05	greb1l
ENSDARG00000039217	3848.93	0.727982	0.197438	3.68714	0.000226787	0.000984553	orc1
ENSDARG00000039229	297.581	1.11206	0.355922	3.12444	0.00178143	0.00611597	cep78
ENSDARG00000039256	16.3736	4.45961	1.80602	2.4693	0.0135376	0.035296	spega
ENSDARG00000039264	69.3656	9.08065	1.57518	5.76485	8.17315e-09	8.3398e-08	igfbp5a
ENSDARG00000039309	327.137	4.06093	0.375129	10.8254	2.60905e-27	1.63655e-25	hook2
ENSDARG00000039325	50.8812	2.7573	0.814899	3.38361	0.000715405	0.00272694	pmepa1
ENSDARG00000039343	1189.84	0.874069	0.253693	3.44538	0.000570257	0.0022242	ahcyl2
ENSDARG00000039356	240.78	1.44404	0.387714	3.72449	0.000195709	0.000863552	zgc:194209
ENSDARG00000039365	1249.38	0.8772	0.313678	2.7965	0.005166	0.0154887	cuedc2
ENSDARG00000039385	105.096	2.04546	0.500993	4.08282	4.44928e-05	0.00022719	dlg4b
ENSDARG00000039392	806.369	1.02053	0.237307	4.30048	1.70429e-05	9.54319e-05	wnk1b
ENSDARG00000039399	197.282	1.03595	0.400135	2.589	0.00962546	0.0264159	nt5c2a
ENSDARG00000039430	1393.62	0.561937	0.235955	2.38154	0.0172405	0.0434058	msl2b
ENSDARG00000039452	16.0395	3.37528	1.36727	2.46863	0.0135633	0.0353529	hk1
ENSDARG00000039455	232.089	2.33187	0.389867	5.9812	2.21498e-09	2.48284e-08	tspan15
ENSDARG00000039489	994.43	1.47017	0.241046	6.09911	1.06662e-09	1.25473e-08	git1
ENSDARG00000039677	110.768	2.18255	0.577548	3.77899	0.000157466	0.000708637	dsc2l
ENSDARG00000039724	13.9084	5.27344	1.91516	2.75353	0.00589566	0.0173889	OSBPL8
ENSDARG00000039843	194.222	1.25966	0.384341	3.27747	0.00104743	0.00382548	znf800b
ENSDARG00000039878	2434.45	1.36168	0.213048	6.39144	1.64335e-10	2.18747e-09	ambra1b
ENSDARG00000039899	11.5446	3.95992	1.65272	2.39599	0.0165754	0.0419737	zbtb7a
ENSDARG00000039966	595.488	1.08477	0.259468	4.18074	2.90567e-05	0.000154599	prom1a
ENSDARG00000039974	1114.32	1.92224	0.23713	8.10629	5.21889e-16	1.33318e-14	rai14
ENSDARG00000039987	81.3873	1.77857	0.67373	2.63988	0.00829342	0.0232765	hivep2a
ENSDARG00000040001	1580.15	2.32196	0.221044	10.5045	8.23573e-26	4.62717e-24	fryl
ENSDARG00000040005	299.777	1.86018	0.326506	5.69723	1.2177e-08	1.20559e-07	scfd2
ENSDARG00000040008	308.682	1.24798	0.467007	2.67229	0.00753356	0.0214395	neurod6a
ENSDARG00000040024	1054.1	1.78258	0.243653	7.31606	2.55358e-13	4.81188e-12	gpd1l
ENSDARG00000040036	809.733	1.10895	0.246681	4.49547	6.94168e-06	4.22404e-05	tcf19l
ENSDARG00000040110	194.282	0.979578	0.417761	2.34483	0.0190358	0.0471162	kif20bb
ENSDARG00000040131	1461.77	1.8172	0.272751	6.6625	2.69199e-11	3.98598e-10	zfyve26
ENSDARG00000040133	27.042	4.20081	1.19843	3.50526	0.00045616	0.00183265	ackr4b
ENSDARG00000040190	159.668	1.52367	0.465326	3.27441	0.00105881	0.00386241	qdpra
ENSDARG00000040224	4662.01	1.47413	0.242695	6.07401	1.24756e-09	1.45082e-08	krcp
ENSDARG00000040237	294.558	1.37718	0.321861	4.2788	1.87903e-05	0.000104228	mef2d
ENSDARG00000040265	527.915	1.14416	0.282039	4.05675	4.97608e-05	0.000250941	mpdu1b
ENSDARG00000040266	5696.04	3.23149	0.185418	17.4281	5.04705e-68	1.84883e-65	sox19b
ENSDARG00000040284	133.174	2.16955	0.507506	4.27492	1.91209e-05	0.000105934	si:dkey-79d12.5
ENSDARG00000040295	1046.47	3.51662	0.571671	6.15147	7.67665e-10	9.20796e-09	apoeb
ENSDARG00000040310	1585	0.57602	0.215986	2.66693	0.00765474	0.0217337	prpf4bb
ENSDARG00000040332	35.6006	2.04011	0.815246	2.50245	0.0123338	0.0326312	crfb2
ENSDARG00000040334	3468.39	2.36373	0.230579	10.2513	1.16792e-24	6.05823e-23	mat2aa
ENSDARG00000040362	49.3968	3.29079	0.921754	3.57014	0.000356788	0.00146984	ehd2b
ENSDARG00000040407	944.849	1.15532	0.28352	4.0749	4.60335e-05	0.000234273	usp22
ENSDARG00000040442	112.927	5.11691	0.747903	6.84167	7.82755e-12	1.24995e-10	prtgb
ENSDARG00000040503	29.8194	3.71645	1.12857	3.29308	0.000990965	0.00363738	sb:cb81
ENSDARG00000040510	19021	2.11402	0.207956	10.1657	2.8203e-24	1.41914e-22	ca15b
ENSDARG00000040513	3301.56	2.26812	0.215607	10.5197	7.01015e-26	3.9629e-24	zgc:92313
ENSDARG00000040523	47.5457	2.83688	0.870678	3.25825	0.00112102	0.00406667	smpd2a
ENSDARG00000040535	16.2305	6.98303	2.07347	3.3678	0.000757692	0.00286615	csgalnact1a
ENSDARG00000040571	641.409	1.17737	0.324019	3.63364	0.000279445	0.0011837	ube4a
ENSDARG00000040610	50.864	8.63301	1.61773	5.33649	9.47655e-08	8.14512e-07	si:ch73-352p4.8
ENSDARG00000040623	56.0097	3.77632	0.94073	4.01424	5.96369e-05	0.000295778	fosl2
ENSDARG00000040640	42.6654	8.37801	1.83524	4.56509	4.9929e-06	3.13722e-05	si:ch73-44m9.3
ENSDARG00000040644	67.0926	5.23512	0.893395	5.8598	4.63415e-09	4.94922e-08	pxylp1
ENSDARG00000040700	103.805	1.90874	0.510217	3.74104	0.00018326	0.000814313	nab1b
ENSDARG00000040705	253.153	2.21229	0.502939	4.39873	1.08888e-05	6.36573e-05	glsb
ENSDARG00000040725	4367.72	2.50267	0.229956	10.8833	1.38498e-27	8.80811e-26	zgc:114130
ENSDARG00000040778	79.9949	2.11493	0.637126	3.31948	0.000901863	0.00334925	ralba
ENSDARG00000040779	1094.37	1.02955	0.250797	4.10513	4.04089e-05	0.000207975	med16
ENSDARG00000040853	447.848	3.70659	0.514521	7.20397	5.84856e-13	1.06167e-11	shoc2
ENSDARG00000040874	435.85	2.19808	0.318901	6.89268	5.47492e-12	8.88207e-11	add3a
ENSDARG00000040910	1541.51	1.21326	0.209804	5.78285	7.34465e-09	7.57459e-08	ildr1b
ENSDARG00000040917	39.7922	3.56785	1.04025	3.42981	0.000603994	0.00234083	cbfb
ENSDARG00000040920	87.3202	2.96373	0.957432	3.09549	0.00196485	0.00666818	si:dkey-49n23.1
ENSDARG00000040930	26.8582	2.58162	0.988561	2.6115	0.00901469	0.0250058	deptor
ENSDARG00000040944	39.5191	3.08501	1.08971	2.83103	0.00463977	0.0141307	ntd5
ENSDARG00000040985	16.5931	3.09957	1.25371	2.47231	0.0134243	0.0350705	itgbl1
ENSDARG00000040991	586.05	1.29001	0.354195	3.64209	0.000270437	0.00115193	cttnbp2
ENSDARG00000041006	14.7773	4.36335	1.66287	2.62399	0.00869056	0.0242351	st3gal4
ENSDARG00000041060	62.4851	2.98189	0.708005	4.21167	2.53484e-05	0.000136674	lgals9l3
ENSDARG00000041108	19.252	3.04917	1.2176	2.50424	0.0122714	0.0325177	ctsh
ENSDARG00000041145	565.307	2.07126	0.343986	6.02135	1.72972e-09	1.97148e-08	paqr5a
ENSDARG00000041203	1678.62	0.715619	0.230069	3.11046	0.00186797	0.0063796	drap1
ENSDARG00000041239	98.8762	2.51372	0.701622	3.58273	0.000340028	0.00140713	wdr20b
ENSDARG00000041348	103.469	2.29221	0.639608	3.58377	0.000338669	0.00140277	cyp19a1a
ENSDARG00000041394	2602.27	1.21753	0.338892	3.59268	0.0003273	0.00136122	dnajb1b
ENSDARG00000041449	131.677	1.22333	0.453424	2.69798	0.00697616	0.0200747	spred1
ENSDARG00000041502	50.3444	4.79862	1.20246	3.99068	6.5883e-05	0.000323256	tgfb1a
ENSDARG00000041505	247.224	2.37568	0.7228	3.28677	0.00101343	0.00370942	itm2bb
ENSDARG00000041565	1433.53	0.74446	0.240215	3.09914	0.00194084	0.00659404	tnfaip1
ENSDARG00000041572	373.843	1.7688	0.509539	3.47137	0.000517809	0.00204798	zfpm1
ENSDARG00000041609	53.9754	2.9257	0.826056	3.54176	0.000397462	0.00161776	adarb1a
ENSDARG00000041644	39.5163	6.80672	1.70387	3.99485	6.47355e-05	0.000318564	si:dkey-194e6.1
ENSDARG00000041699	1570.83	1.12806	0.257563	4.37973	1.18827e-05	6.86788e-05	piwil1
ENSDARG00000041734	254.785	1.94496	0.398801	4.87701	1.07707e-06	7.70908e-06	tbc1d32
ENSDARG00000041736	160.728	1.22287	0.489777	2.49679	0.0125325	0.0330756	hsdl1
ENSDARG00000041802	245.186	1.46053	0.351002	4.16102	3.16829e-05	0.000166802	rnf141
ENSDARG00000041839	1201.07	0.593706	0.217609	2.72832	0.00636583	0.0185959	tsc22d2
ENSDARG00000041853	1115.04	0.75412	0.219661	3.43312	0.000596684	0.00231446	rbm39b
ENSDARG00000041896	1912.23	1.10885	0.23435	4.73159	2.22773e-06	1.49353e-05	dnajc5ga
ENSDARG00000041959	102.408	3.41319	0.798537	4.27431	1.91733e-05	0.000106193	cxcr4b
ENSDARG00000042030	521.243	0.919471	0.362299	2.53788	0.0111527	0.0299213	kpna5
ENSDARG00000042031	876.69	0.605916	0.251763	2.4067	0.0160975	0.0408709	gorab
ENSDARG00000042056	771.02	1.24079	0.244002	5.08515	3.67335e-07	2.85937e-06	mau2
ENSDARG00000042065	71.0058	1.40965	0.580866	2.4268	0.0152326	0.0389937	eef2a.2
ENSDARG00000042072	241.309	1.38965	0.359641	3.86399	0.00011155	0.000520814	fbxl17
ENSDARG00000042094	1165.73	1.27401	0.343056	3.71373	0.000204231	0.000896618	eef2a.1
ENSDARG00000042115	62.6556	1.66399	0.698722	2.38148	0.0172434	0.0434071	tmem198a
ENSDARG00000042151	76.3406	2.18046	0.86286	2.52702	0.0115035	0.0307544	skia
ENSDARG00000042172	25.628	5.18162	1.5106	3.43017	0.000603195	0.00233823	c7a
ENSDARG00000042187	4921.15	0.596978	0.213808	2.79212	0.00523639	0.0156613	smek1
ENSDARG00000042210	62.2709	2.77266	0.703932	3.93882	8.18838e-05	0.000394784	sema3ab
ENSDARG00000042213	1614.42	1.994	0.355466	5.60953	2.02882e-08	1.9334e-07	si:ch211-233h19.2
ENSDARG00000042232	878.986	2.03862	0.262675	7.76101	8.42562e-15	1.91469e-13	specc1lb
ENSDARG00000042236	2575.29	1.0692	0.226451	4.72157	2.34033e-06	1.56273e-05	atrx
ENSDARG00000042249	57.0781	5.76216	1.15342	4.99574	5.86115e-07	4.3979e-06	FRMD4A
ENSDARG00000042259	14.1312	6.78335	2.09064	3.24463	0.00117602	0.00425019	tgfbr1b
ENSDARG00000042261	1404.32	1.41396	0.212501	6.65388	2.85462e-11	4.20976e-10	cdan1
ENSDARG00000042270	125.115	4.62046	0.608689	7.59085	3.17816e-14	6.75304e-13	arsa
ENSDARG00000042277	33.3615	4.18669	1.1412	3.66867	0.000243813	0.00104976	efnb3b
ENSDARG00000042319	727.991	1.68332	0.256909	6.55219	5.67011e-11	8.0196e-10	cdca4
ENSDARG00000042409	20.2148	2.87085	1.13059	2.53926	0.0111088	0.0298302	RALGDS
ENSDARG00000042477	206.553	0.973377	0.414592	2.3478	0.0188849	0.0468146	nr2c2
ENSDARG00000042492	1184.56	6.20841	0.395853	15.6836	1.95756e-55	5.04996e-53	si:dkey-250d21.1
ENSDARG00000042496	586.877	0.760235	0.254211	2.99057	0.0027846	0.00905268	parp12a
ENSDARG00000042508	3084.48	1.1211	0.206286	5.43468	5.48955e-08	4.87854e-07	ubr3
ENSDARG00000042518	115.297	2.25277	0.625067	3.60405	0.000313294	0.00130922	hipk2
ENSDARG00000042545	88.8981	2.07235	0.73483	2.82017	0.00479978	0.0145455	sema3ga
ENSDARG00000042555	444.403	1.73591	0.295173	5.88098	4.07852e-09	4.3865e-08	dym
ENSDARG00000042563	1444.53	0.986967	0.247268	3.99148	6.56612e-05	0.000322599	mis18bp1
ENSDARG00000042616	20.4724	7.31812	1.99285	3.67219	0.000240485	0.00103787	sema3h
ENSDARG00000042623	1238.73	0.63965	0.240592	2.65865	0.00784545	0.0221789	acbd3
ENSDARG00000042642	1092.19	0.729625	0.250602	2.91149	0.00359714	0.0112875	wtap
ENSDARG00000042670	32.0831	2.15769	0.88613	2.43496	0.0148933	0.0382428	eps15l1a
ENSDARG00000042688	2668.5	1.10785	0.196603	5.63493	1.75125e-08	1.68731e-07	bora
ENSDARG00000042726	31.2677	2.99715	0.932067	3.2156	0.00130173	0.00464224	grb7
ENSDARG00000042727	149.727	1.32006	0.461816	2.85842	0.00425758	0.0131216	exo5
ENSDARG00000042791	677.235	2.44342	0.290773	8.40319	4.34529e-17	1.23969e-15	git2b
ENSDARG00000042823	1062.86	1.51193	0.241463	6.26153	3.81221e-10	4.79893e-09	spcs2
ENSDARG00000042829	279.265	3.45595	0.64461	5.3613	8.2624e-08	7.16205e-07	si:dkey-30j22.1
ENSDARG00000042861	107.095	1.49882	0.531764	2.81858	0.00482373	0.0146036	ltk
ENSDARG00000042866	137.255	2.8547	0.610768	4.67396	2.95446e-06	1.93748e-05	cx35.4
ENSDARG00000042887	1094.19	1.84855	0.271778	6.80169	1.034e-11	1.6237e-10	TNPO2
ENSDARG00000042899	66.5156	2.00445	0.638324	3.14018	0.00168844	0.00582182	si:ch211-163l21.8
ENSDARG00000042904	106.645	1.5966	0.587532	2.71747	0.0065783	0.0191238	foxo3b
ENSDARG00000042934	96.343	4.91142	0.932763	5.26545	1.39844e-07	1.16692e-06	ctgfa
ENSDARG00000042962	155.53	2.14397	0.519662	4.1257	3.69614e-05	0.000191616	dgcr2
ENSDARG00000042969	6474	3.17216	0.221548	14.3182	1.68514e-46	2.99661e-44	znf1035
ENSDARG00000042989	1048.6	0.72575	0.257787	2.8153	0.00487312	0.0147336	si:dkeyp-84f3.5
ENSDARG00000043003	1069.91	1.12303	0.225802	4.97352	6.57493e-07	4.89141e-06	pcyt2
ENSDARG00000043006	356.043	1.03544	0.328243	3.1545	0.00160774	0.00558351	gnav1
ENSDARG00000043026	589.576	1.12221	0.264953	4.2355	2.28049e-05	0.00012424	ttbk2b
ENSDARG00000043055	868.331	1.18154	0.232238	5.08762	3.62589e-07	2.82363e-06	hiat1b
ENSDARG00000043077	1172.19	1.87223	0.239339	7.8225	5.1783e-15	1.2021e-13	nisch
ENSDARG00000043084	463.773	1.41588	0.300621	4.70984	2.47909e-06	1.64757e-05	abhd17ab
ENSDARG00000043093	22.3491	5.98685	1.93751	3.08997	0.00200179	0.00677973	mpeg1.2
ENSDARG00000043130	720.938	1.65698	0.263114	6.29755	3.02385e-10	3.86765e-09	notch2
ENSDARG00000043210	22.9775	2.68778	1.1101	2.42119	0.0154697	0.0395179	nfic
ENSDARG00000043213	607.021	1.50996	0.288934	5.22595	1.73262e-07	1.42191e-06	adam17a
ENSDARG00000043226	24.3614	3.71862	1.27414	2.91854	0.00351675	0.0110808	nfixa
ENSDARG00000043236	17906.1	0.621793	0.206829	3.00631	0.00264438	0.00866449	ccna1
ENSDARG00000043285	67.754	1.80773	0.744508	2.42808	0.0151789	0.0388835	zbtb21
ENSDARG00000043317	42.0418	4.51815	1.01284	4.46087	8.16293e-06	4.89883e-05	kita
ENSDARG00000043406	609.55	2.45218	0.332685	7.37089	1.69494e-13	3.27129e-12	slc8a1b
ENSDARG00000043451	587.632	2.75405	0.374406	7.35579	1.898e-13	3.64006e-12	cab39
ENSDARG00000043484	1881.6	1.18655	0.368111	3.22335	0.00126703	0.00453525	ube2d2
ENSDARG00000043493	7707.54	0.816566	0.294949	2.7685	0.00563156	0.016723	cltca
ENSDARG00000043548	416.5	1.47561	0.299951	4.9195	8.67645e-07	6.29877e-06	atg4da
ENSDARG00000043566	1646.32	0.503779	0.205988	2.44567	0.0144583	0.0373195	nepro
ENSDARG00000043571	940.679	0.692183	0.245819	2.81583	0.00486514	0.0147163	KIF2A
ENSDARG00000043589	7.76822	5.92048	2.39778	2.46915	0.0135433	0.0353059	ca4a
ENSDARG00000043627	295.885	2.71015	0.50853	5.32938	9.85494e-08	8.44656e-07	tbc1d9
ENSDARG00000043643	1270.46	1.09273	0.223751	4.88368	1.04123e-06	7.47009e-06	ehbp1
ENSDARG00000043646	78.8968	7.81262	1.62996	4.79313	1.64203e-06	1.12473e-05	slc6a8
ENSDARG00000043658	739.832	0.948295	0.387467	2.44742	0.0143884	0.0371703	cxadr
ENSDARG00000043701	99.4674	1.86434	0.556796	3.34835	0.000812956	0.00305313	gpd1a
ENSDARG00000043734	266.078	1.09421	0.418493	2.61464	0.0089322	0.0248108	trmu
ENSDARG00000043740	1245.07	0.925755	0.241188	3.83831	0.000123882	0.000571974	efcab11
ENSDARG00000043757	215.023	1.96865	0.618155	3.18472	0.00144896	0.00509583	ptbp3
ENSDARG00000043821	292.977	2.21773	0.340026	6.52224	6.92628e-11	9.67671e-10	klf7b
ENSDARG00000043904	46.3141	2.17589	0.829822	2.62212	0.00873847	0.0243548	pnrc1
ENSDARG00000043912	42.7093	1.76584	0.750887	2.35168	0.0186891	0.0464337	mei4
ENSDARG00000043963	8973.05	1.22736	0.254459	4.8234	1.41133e-06	9.84758e-06	si:ch211-241j12.3
ENSDARG00000043973	3612.89	1.22357	0.219164	5.58289	2.36556e-08	2.22193e-07	znf292b
ENSDARG00000044016	1137.78	0.644056	0.227517	2.8308	0.00464323	0.0141342	myo6a
ENSDARG00000044094	14.1109	5.2934	1.92478	2.75013	0.00595709	0.0175333	gfpt2
ENSDARG00000044114	119.712	1.5457	0.463398	3.33558	0.000851224	0.0031786	cyb561d2
ENSDARG00000044144	524.244	5.00424	0.473773	10.5625	4.44521e-26	2.5523e-24	wapla
ENSDARG00000044191	332.122	2.11738	0.336273	6.2966	3.04238e-10	3.88864e-09	gxylt2
ENSDARG00000044251	55.1417	1.87262	0.665768	2.81272	0.00491243	0.0148378	rasgef1bb
ENSDARG00000044281	1970.12	2.7044	0.216484	12.4924	8.21787e-36	8.0063e-34	erbin
ENSDARG00000044299	4575.68	0.900878	0.183399	4.91211	9.01022e-07	6.52555e-06	lmnb1
ENSDARG00000044327	424.015	2.01444	0.321279	6.27007	3.6089e-10	4.56181e-09	tmem185
ENSDARG00000044339	1435.28	0.893199	0.213382	4.18592	2.84017e-05	0.000151443	rp2
ENSDARG00000044345	2183.36	1.33252	0.218047	6.11113	9.89265e-10	1.17278e-08	cyfip1
ENSDARG00000044417	213.642	2.21783	0.568811	3.89907	9.65626e-05	0.000457013	disp1
ENSDARG00000044422	697.871	2.83463	0.272881	10.3878	2.8181e-25	1.5226e-23	acvr2ba
ENSDARG00000044433	174.346	6.94363	0.903743	7.68319	1.55175e-14	3.41198e-13	sned1
ENSDARG00000044436	258.185	1.99967	0.35882	5.5729	2.50537e-08	2.34723e-07	rps6ka4
ENSDARG00000044485	6153.23	4.72794	0.198722	23.7917	4.06722e-125	9.31189e-122	sall4
ENSDARG00000044525	121.612	1.22034	0.492571	2.4775	0.0132307	0.0346438	pparda
ENSDARG00000044551	204.834	1.4569	0.392459	3.71223	0.000205444	0.000901514	atg9a
ENSDARG00000044588	14.1818	4.27187	1.73065	2.46835	0.0135736	0.0353747	emp2
ENSDARG00000044600	37.2362	6.72113	1.674	4.01502	5.94414e-05	0.000294968	plppr2b
ENSDARG00000044625	932.512	0.811678	0.245022	3.31267	0.000924115	0.00342148	pcf11
ENSDARG00000044632	224.597	4.2363	0.642506	6.5934	4.29855e-11	6.16058e-10	myo7ab
ENSDARG00000044685	19.3792	4.14138	1.33893	3.09304	0.00198116	0.00671926	nr0b2a
ENSDARG00000044688	803.416	1.87743	0.409978	4.57935	4.66433e-06	2.95305e-05	dusp4
ENSDARG00000044691	3515.82	1.50367	0.214848	6.99879	2.58188e-12	4.37059e-11	ppp1r3b
ENSDARG00000044760	2425.8	0.99455	0.282535	3.5201	0.000431383	0.00174343	gnaia
ENSDARG00000044774	5696.95	3.24361	0.209368	15.4924	3.90405e-54	9.1675e-52	pou5f3
ENSDARG00000044847	56.5991	2.62298	0.833914	3.14539	0.00165864	0.00573298	zgc:171599
ENSDARG00000044902	2235.93	1.8178	0.221828	8.19467	2.51276e-16	6.64123e-15	atp2b2
ENSDARG00000044938	1342.82	1.53568	0.295552	5.19597	2.0366e-07	1.64763e-06	cbx2
ENSDARG00000044954	50.4407	4.80954	1.08479	4.43361	9.26679e-06	5.50757e-05	slit1a
ENSDARG00000044975	121.867	2.40578	0.680316	3.53627	0.000405822	0.00164849	krt94
ENSDARG00000044980	834.715	1.28568	0.283077	4.5418	5.5775e-06	3.45945e-05	kpna6
ENSDARG00000045003	49.8173	2.80453	0.883634	3.17386	0.00150428	0.00526009	plvapb
ENSDARG00000045006	96.5422	3.44936	0.675333	5.10765	3.26194e-07	2.55323e-06	ptprga
ENSDARG00000045036	1108.86	0.663183	0.228027	2.90835	0.00363343	0.0113877	cdc42ep4b
ENSDARG00000045051	11497.5	2.24395	0.186844	12.0098	3.15758e-33	2.75401e-31	slc16a3
ENSDARG00000045065	149.629	1.55664	0.461689	3.37161	0.000747293	0.00282915	vti1a
ENSDARG00000045070	19.8649	4.20085	1.44233	2.91255	0.00358496	0.011257	itgb3b
ENSDARG00000045130	850.243	2.11939	0.267484	7.92342	2.31065e-15	5.576e-14	klhl11
ENSDARG00000045180	222.248	2.90635	0.675273	4.30396	1.6777e-05	9.41155e-05	acta2
ENSDARG00000045273	20.6834	3.43473	1.20773	2.84397	0.00445557	0.0136552	tmem204
ENSDARG00000045289	1344.7	2.10275	0.260541	8.07069	6.99017e-16	1.77084e-14	gpr137c
ENSDARG00000045304	570.488	0.741659	0.2824	2.62627	0.00863273	0.0240863	mtfr1
ENSDARG00000045343	39.6693	2.9643	0.894139	3.31526	0.000915571	0.00339397	usp46
ENSDARG00000045401	1369.95	1.09404	0.241535	4.52952	5.91165e-06	3.65186e-05	mllt10
ENSDARG00000045423	41948.6	0.683881	0.237069	2.88473	0.00391753	0.0121905	si:ch211-146l10.8
ENSDARG00000045443	9.107	6.15039	2.26579	2.71445	0.00663856	0.0192575	agtr1b
ENSDARG00000045453	51.3172	6.18247	1.75094	3.53095	0.000414065	0.00167861	f13a1a.1
ENSDARG00000045506	904.82	1.88057	0.287231	6.54725	5.86076e-11	8.27008e-10	gramd4b
ENSDARG00000045510	455.721	0.911659	0.311071	2.93071	0.00338189	0.0107109	tbc1d22a
ENSDARG00000045519	11.4116	4.9743	2.06695	2.40659	0.0161022	0.0408714	sfmbt2
ENSDARG00000045524	35.4926	3.55075	1.07954	3.28914	0.00100495	0.00368429	lamb1b
ENSDARG00000045525	276.066	1.25248	0.420537	2.97828	0.00289873	0.00937213	tmcc3
ENSDARG00000045528	710.058	1.7201	0.27627	6.22616	4.78002e-10	5.95179e-09	fgd6
ENSDARG00000045556	73.4919	2.90286	0.733474	3.95769	7.56778e-05	0.000367475	OTUD7A
ENSDARG00000045557	16.0771	4.4628	1.56989	2.84274	0.0044727	0.0136977	socs2
ENSDARG00000045574	2593.85	0.577396	0.228603	2.52575	0.0115451	0.0308385	lrmp
ENSDARG00000045605	3505.43	1.23006	0.202061	6.08756	1.14645e-09	1.34172e-08	ticrr
ENSDARG00000045660	939.851	3.69427	0.308882	11.9601	5.74759e-33	4.98923e-31	hic1l
ENSDARG00000045666	332.77	1.47574	0.405951	3.63526	0.000277704	0.00117769	ANKRD50
ENSDARG00000045706	28.8043	3.96272	1.10141	3.59787	0.000320836	0.00133768	tspan9b
ENSDARG00000045768	45.6307	2.52656	1.05047	2.40516	0.0161654	0.0410033	cry1aa
ENSDARG00000045789	1745.39	1.37206	0.22913	5.98814	2.12248e-09	2.38499e-08	srgap1b
ENSDARG00000045792	8.70507	6.08542	2.29063	2.65665	0.00789206	0.0222866	si:dkey-106n21.1
ENSDARG00000045803	223.727	4.38601	0.670901	6.53748	6.25622e-11	8.80776e-10	mfge8b
ENSDARG00000045842	864.855	1.3334	0.263493	5.06046	4.18247e-07	3.21874e-06	zgc:113263
ENSDARG00000045880	487.859	3.90761	0.358784	10.8913	1.2685e-27	8.09541e-26	gas2l3
ENSDARG00000045886	258.238	2.86206	0.476222	6.00992	1.85615e-09	2.1051e-08	slc38a2
ENSDARG00000045911	397.208	0.830525	0.30898	2.68796	0.00718899	0.020603	tulp4a
ENSDARG00000045932	49.0247	3.72989	0.881086	4.23329	2.30295e-05	0.000125277	cpeb1a
ENSDARG00000045946	642.591	1.2896	0.268476	4.80342	1.55977e-06	1.07375e-05	sec24d
ENSDARG00000045983	32.7543	4.5048	1.20918	3.72549	0.000194933	0.00086113	zbtb43
ENSDARG00000046054	268.968	2.42964	0.40959	5.93189	2.99458e-09	3.29225e-08	CT027815.1
ENSDARG00000046087	649.054	1.377	0.31316	4.3971	1.09708e-05	6.40959e-05	brd2b
ENSDARG00000046106	600.814	0.813539	0.298018	2.72984	0.00633659	0.0185218	rab10
ENSDARG00000046107	25.0902	3.43264	1.23427	2.78112	0.00541718	0.0161651	caskin1
ENSDARG00000051718	14.4477	4.27701	1.66177	2.57378	0.0100596	0.027455	si:ch211-113a14.24
ENSDARG00000051735	34.3779	6.61426	1.72496	3.83445	0.000125848	0.000580465	si:ch211-113a14.18
ENSDARG00000051736	84.8784	5.59828	1.41965	3.94342	8.03267e-05	0.000388401	hist1h2a4
ENSDARG00000051737	1106.64	7.91755	1.09267	7.24606	4.2908e-13	7.92241e-12	zgc:173552
ENSDARG00000051763	339.127	1.07555	0.374476	2.87215	0.00407689	0.0126264	sntb2
ENSDARG00000051768	1227.7	3.39346	0.253057	13.4099	5.29241e-41	6.73165e-39	fhod1
ENSDARG00000051798	1287.84	2.91564	0.226931	12.8481	8.81274e-38	9.55114e-36	brd1b
ENSDARG00000051814	66.711	2.07077	0.7668	2.70053	0.00692281	0.0199462	ptprz1a
ENSDARG00000051816	391.35	1.55269	0.315393	4.92303	8.52144e-07	6.19852e-06	aass
ENSDARG00000051861	131.878	2.06265	0.539215	3.82527	0.000130626	0.000599787	pkp3a
ENSDARG00000051879	145.905	1.22031	0.426745	2.85957	0.00424209	0.0130805	abcc8
ENSDARG00000051886	1174.6	2.03342	0.251978	8.06983	7.03953e-16	1.78088e-14	ankrd11
ENSDARG00000051920	911.584	3.73112	0.272774	13.6784	1.36627e-42	1.92497e-40	nsmaf
ENSDARG00000051923	24141.7	0.981184	0.189462	5.17878	2.23339e-07	1.79494e-06	ccnb1
ENSDARG00000051939	123.955	2.40792	0.721867	3.33569	0.00085089	0.00317832	pcxb
ENSDARG00000051953	687.46	0.883518	0.308113	2.86752	0.00413708	0.0127847	ythdc1
ENSDARG00000051989	23.0993	3.30435	1.19524	2.76458	0.00569963	0.0168787	tmem187
ENSDARG00000052020	13.6192	4.21367	1.57377	2.67745	0.00741859	0.0211715	cmtm4
ENSDARG00000052025	1327.93	1.08285	0.262605	4.12348	3.73193e-05	0.000193199	pomgnt1
ENSDARG00000052059	29.3709	4.78555	1.28847	3.71413	0.000203905	0.000895401	PAQR9
ENSDARG00000052061	72.1763	3.002	0.716751	4.18834	2.81005e-05	0.000150011	col4a6
ENSDARG00000052063	101.551	2.70779	0.668899	4.04813	5.16292e-05	0.000259578	col4a5
ENSDARG00000052074	98.6961	1.48136	0.595313	2.48837	0.0128329	0.0337566	si:ch211-122f10.4
ENSDARG00000052091	243.692	2.52397	0.398776	6.32929	2.46298e-10	3.19038e-09	rbpjb
ENSDARG00000052094	70.0946	6.63822	1.22693	5.41044	6.28697e-08	5.52818e-07	notch1b
ENSDARG00000052114	86.3142	1.87185	0.555656	3.36871	0.000755201	0.0028579	crtc3
ENSDARG00000052139	319.44	5.43232	0.620429	8.75575	2.02751e-18	6.51507e-17	notch3
ENSDARG00000052142	704.817	3.97858	0.454167	8.76018	1.94938e-18	6.27501e-17	acvr1bb
ENSDARG00000052150	1984.46	1.62812	0.203437	8.00305	1.21374e-15	3.01231e-14	pbx4
ENSDARG00000052155	53.6616	2.35681	0.73403	3.21078	0.00132377	0.00471166	lrrc8ab
ENSDARG00000052164	751.219	0.789338	0.270949	2.91324	0.00357705	0.011238	znf507
ENSDARG00000052182	1455.34	1.03385	0.215234	4.8034	1.55997e-06	1.07375e-05	rbfox2
ENSDARG00000052215	77.0518	2.99045	1.15479	2.5896	0.00960871	0.0263818	btr02
ENSDARG00000052244	2532.01	0.650397	0.233664	2.78347	0.00537814	0.0160538	zgc:158564
ENSDARG00000052263	292.238	1.12065	0.350558	3.19677	0.00138975	0.00492067	rab1aa
ENSDARG00000052330	2774.66	3.39312	0.319739	10.6122	2.61643e-26	1.54735e-24	slc4a2b
ENSDARG00000052375	1727.96	0.733052	0.293752	2.49548	0.0125786	0.033164	zgc:66455
ENSDARG00000052386	269.203	2.55727	0.358112	7.14098	9.2665e-13	1.63564e-11	cldnd1b
ENSDARG00000052402	958.371	3.70349	0.331096	11.1856	4.79906e-29	3.40696e-27	dnmt3ba
ENSDARG00000052419	2090.37	0.637678	0.213483	2.98701	0.00281716	0.00914878	ankrd12
ENSDARG00000052423	755.499	0.801298	0.240098	3.33738	0.000845731	0.00316137	ppp1r12c
ENSDARG00000052429	246.071	1.31356	0.404901	3.24415	0.00117803	0.0042547	syngr2a
ENSDARG00000052433	61.3825	5.42705	1.16111	4.67403	2.95352e-06	1.93748e-05	inha
ENSDARG00000052435	17.9971	4.0279	1.40422	2.86842	0.00412529	0.0127525	spred2a
ENSDARG00000052480	3913.36	0.613986	0.192485	3.18979	0.00142378	0.00502001	pdcd11
ENSDARG00000052482	959.285	1.90697	0.299184	6.37391	1.84266e-10	2.43508e-09	arhgef11
ENSDARG00000052522	515.458	1.10287	0.308592	3.57388	0.000351731	0.00145097	snx11
ENSDARG00000052527	253.603	1.30628	0.349522	3.73734	0.000185979	0.000825392	mul1b
ENSDARG00000052565	1830.64	1.18175	0.213357	5.53885	3.04457e-08	2.81638e-07	cenpi
ENSDARG00000052606	1684.34	0.600871	0.252248	2.38206	0.017216	0.0433548	dpp9
ENSDARG00000052617	5441.11	2.0472	0.245533	8.33777	7.57022e-17	2.10404e-15	raver1
ENSDARG00000052658	212.38	1.984	0.587582	3.37656	0.000733994	0.00278513	pptc7b
ENSDARG00000052697	2242.83	3.66974	0.393371	9.32894	1.06934e-20	4.13207e-19	fam172a
ENSDARG00000052701	431.155	3.1338	0.32828	9.54611	1.34658e-21	5.54246e-20	smpd2b
ENSDARG00000052703	593.117	0.674637	0.28779	2.3442	0.0190681	0.047177	cisd2
ENSDARG00000052741	98.4863	2.59657	0.539114	4.81636	1.46202e-06	1.0151e-05	card11
ENSDARG00000052818	1297.6	1.24908	0.295571	4.22599	2.3789e-05	0.000128911	smcr8a
ENSDARG00000052855	189.463	1.45033	0.433729	3.34387	0.000826196	0.0030946	ctso
ENSDARG00000052859	512.02	1.88917	0.317058	5.95843	2.5468e-09	2.8271e-08	chp1
ENSDARG00000052866	2248.48	1.49171	0.218005	6.84256	7.77916e-12	1.2443e-10	htt
ENSDARG00000052950	47.1163	3.13839	0.900072	3.48683	0.000488791	0.00194632	arhgap23a
ENSDARG00000052954	55.4268	3.49291	0.752309	4.64292	3.43521e-06	2.22802e-05	rab25b
ENSDARG00000052957	106.197	1.97062	0.655276	3.00731	0.0026357	0.0086376	plcd3a
ENSDARG00000052978	111.186	4.20873	0.864679	4.86739	1.13083e-06	8.05295e-06	mbnl1
ENSDARG00000053003	6.94119	5.75944	2.44141	2.35906	0.0183212	0.0456561	slc35f1
ENSDARG00000053082	2124.39	1.00819	0.353819	2.84945	0.00437951	0.0134521	thada
ENSDARG00000053091	226.507	3.03349	0.654646	4.63379	3.59028e-06	2.32038e-05	si:ch211-204c21.1
ENSDARG00000053113	2191.91	1.97638	0.300213	6.58325	4.60265e-11	6.56048e-10	ly75
ENSDARG00000053119	42.2425	2.28202	0.949512	2.40337	0.0162449	0.0411937	smpdl3a
ENSDARG00000053127	803.78	0.780486	0.236119	3.30548	0.000948123	0.00349835	helb
ENSDARG00000053155	1537.59	0.867407	0.25015	3.46754	0.000525247	0.00207292	alg3
ENSDARG00000053179	36.9513	3.23999	0.980533	3.30431	0.0009521	0.0035102	cttnbp2nla
ENSDARG00000053232	29.7093	2.91193	0.942886	3.08831	0.00201296	0.00680907	itgb1b.1
ENSDARG00000053260	102.822	2.8894	1.1725	2.4643	0.013728	0.0357314	zgc:113090
ENSDARG00000053279	13.7076	6.73926	2.13787	3.15232	0.00161979	0.00562003	apln
ENSDARG00000053291	4706.95	0.973871	0.267374	3.64236	0.000270153	0.00115099	pnrc2
ENSDARG00000053326	835.086	1.56723	0.248137	6.31596	2.68487e-10	3.46066e-09	gna11b
ENSDARG00000053358	43.7187	2.92396	1.11788	2.61563	0.00890633	0.0247577	basp1
ENSDARG00000053380	272.436	1.49674	0.336753	4.44464	8.80412e-06	5.25436e-05	fam189a1
ENSDARG00000053389	38.2063	4.11007	0.996229	4.12563	3.69716e-05	0.000191616	jade2
ENSDARG00000053425	197.438	1.60588	0.441667	3.63595	0.000276958	0.00117616	serinc2l
ENSDARG00000053447	2578.73	0.576223	0.199703	2.8854	0.00390917	0.0121666	ppp4r2b
ENSDARG00000053453	44.6949	4.62865	0.975393	4.74543	2.08067e-06	1.40057e-05	mpp2a
ENSDARG00000053468	1510.24	0.608664	0.243649	2.49812	0.0124855	0.0329659	adam10a
ENSDARG00000053574	1516.16	0.682282	0.239258	2.85166	0.00434912	0.0133677	fancd2
ENSDARG00000053575	1333.47	1.08547	0.310064	3.50078	0.000463904	0.00186008	gpat2
ENSDARG00000053668	2179.38	1.15936	0.202296	5.73102	9.98282e-09	1.0052e-07	stag2b
ENSDARG00000053792	1738.54	1.56295	0.212087	7.36937	1.71441e-13	3.30538e-12	si:rp71-1g18.1
ENSDARG00000053804	21.7635	3.20637	1.26271	2.53927	0.0111085	0.0298302	osbpl2a
ENSDARG00000053810	4680.82	0.691776	0.212025	3.26271	0.00110353	0.00401116	hnrnpc
ENSDARG00000053835	63.0501	2.33772	0.641075	3.64657	0.000265763	0.0011344	plekhh1
ENSDARG00000053840	465.354	2.44021	0.318848	7.65321	1.96029e-14	4.25411e-13	ei24
ENSDARG00000053864	536.978	1.60598	0.292953	5.48204	4.20443e-08	3.80852e-07	elmsan1b
ENSDARG00000053884	3521.27	0.969396	0.2034	4.76596	1.8796e-06	1.27554e-05	med13a
ENSDARG00000053917	231.331	1.38751	0.382748	3.62512	0.000288828	0.00121837	alg10
ENSDARG00000053939	412.835	1.19243	0.297078	4.01385	5.97357e-05	0.000296188	tgfa
ENSDARG00000053956	2113.08	2.86388	0.229735	12.466	1.14421e-35	1.10302e-33	sptbn2
ENSDARG00000054087	447.641	2.01732	0.310256	6.50212	7.91985e-11	1.0915e-09	irs1
ENSDARG00000054154	860.035	0.65342	0.244368	2.67392	0.00749696	0.0213586	bms1
ENSDARG00000054199	168.897	1.64066	0.452895	3.62262	0.000291637	0.00122937	mthfd2l
ENSDARG00000054208	1200.37	0.987394	0.22354	4.41708	1.00045e-05	5.88824e-05	phkg2
ENSDARG00000054213	7032.32	1.13806	0.235906	4.82419	1.40576e-06	9.81247e-06	hectd1
ENSDARG00000054304	2003.02	0.924436	0.226128	4.0881	4.34919e-05	0.000222638	homeza
ENSDARG00000054323	18.2834	5.69206	1.89176	3.00886	0.00262227	0.0086028	pparab
ENSDARG00000054423	1135.47	0.752286	0.32394	2.3223	0.0202168	0.0494381	slc7a6
ENSDARG00000054454	218.419	3.74746	0.86612	4.32672	1.51348e-05	8.57702e-05	epha4a
ENSDARG00000054570	6311.01	1.09506	0.250086	4.37874	1.19369e-05	6.89272e-05	smg1
ENSDARG00000054609	45.2049	2.57158	0.926085	2.77683	0.00548914	0.0163558	slco2b1
ENSDARG00000054619	143.814	1.37735	0.500601	2.75138	0.00593443	0.0174835	fras1
ENSDARG00000054666	80.3228	2.38892	0.569234	4.19672	2.70812e-05	0.00014512	pgpep1
ENSDARG00000054707	2294.53	0.962137	0.219486	4.38358	1.16742e-05	6.76703e-05	dhx8
ENSDARG00000054746	3431.82	1.98966	0.259112	7.67878	1.60607e-14	3.52298e-13	uggt1
ENSDARG00000054778	1767.09	0.886458	0.263435	3.365	0.000765433	0.00289185	pogza
ENSDARG00000054835	460.505	2.15433	0.428985	5.02192	5.11588e-07	3.89291e-06	ugt5f1
ENSDARG00000054849	1110.2	1.12947	0.23328	4.84172	1.28722e-06	9.061e-06	bcat2
ENSDARG00000054864	1944.77	1.69026	0.232599	7.26683	3.68033e-13	6.82277e-12	aplp2
ENSDARG00000054874	184.598	1.4012	0.404928	3.46036	0.000539458	0.00212124	gpsm1b
ENSDARG00000054906	160.41	2.24088	0.672931	3.33003	0.000868357	0.00323532	ier5l
ENSDARG00000054930	271.297	1.19507	0.394077	3.03257	0.0024248	0.00803413	tpra1
ENSDARG00000054941	64.6118	2.74574	0.672966	4.08006	4.50241e-05	0.000229647	ldlrad4b
ENSDARG00000054957	122.519	1.86335	0.499827	3.72799	0.000193013	0.000853095	znf1015
ENSDARG00000054973	1483.21	0.862836	0.24976	3.45467	0.000550973	0.0021591	itsn2b
ENSDARG00000054978	2575.99	0.59153	0.191778	3.08444	0.00203934	0.0068878	kifc3
ENSDARG00000055026	16.3619	5.52934	1.87984	2.94139	0.00326742	0.0103755	ptch2
ENSDARG00000055027	656.978	0.698865	0.292527	2.38906	0.0168915	0.0426646	pomt2
ENSDARG00000055052	124.982	1.27915	0.472089	2.70955	0.00673744	0.0194949	map2
ENSDARG00000055054	367.034	1.12129	0.300184	3.73535	0.000187456	0.000831341	bcl9l
ENSDARG00000055070	234.889	1.05706	0.420892	2.51147	0.0120229	0.0319657	borcs7
ENSDARG00000055075	5804.4	0.538895	0.225915	2.38539	0.0170612	0.0430135	svila
ENSDARG00000055078	198.361	1.35085	0.437983	3.08425	0.00204066	0.0068897	chac2
ENSDARG00000055080	1825.04	0.934418	0.229398	4.07335	4.63409e-05	0.000235445	rbm4.2
ENSDARG00000055100	20.8944	4.87951	1.54804	3.15206	0.00162125	0.00562295	cxcl12b
ENSDARG00000055106	74.5151	1.67556	0.586804	2.85541	0.00429819	0.0132334	znf148
ENSDARG00000055129	2384.21	2.72349	0.237443	11.4701	1.86499e-30	1.4233e-28	pim3
ENSDARG00000055133	1563.68	2.53989	0.253252	10.0291	1.13536e-23	5.47245e-22	cenpf
ENSDARG00000055136	9.31094	6.18085	2.58084	2.3949	0.016625	0.0420594	si:dkey-101k6.5
ENSDARG00000055162	1332.22	0.692318	0.230475	3.00387	0.0026657	0.00871597	zhx2a
ENSDARG00000055225	905.426	1.95196	0.299602	6.51517	7.26079e-11	1.01055e-09	dock8
ENSDARG00000055226	68.6324	4.21483	0.781461	5.39353	6.90863e-08	6.05158e-07	slc7a7
ENSDARG00000055229	22.9517	3.96571	1.24018	3.19768	0.00138537	0.00490612	ncs1a
ENSDARG00000055250	13583.4	0.580495	0.178845	3.24581	0.00117118	0.00423687	si:ch211-132b12.8
ENSDARG00000055255	105.263	2.62355	0.554072	4.73503	2.19022e-06	1.47053e-05	pitpnm3
ENSDARG00000055290	12.5914	6.61665	2.18664	3.02595	0.00247857	0.00819302	mpeg1.1
ENSDARG00000055292	577.607	1.1186	0.271996	4.11256	3.91292e-05	0.000201771	atg9b
ENSDARG00000055302	56.8549	1.57874	0.664118	2.37719	0.017445	0.0438337	grid2
ENSDARG00000055307	1327.99	0.772028	0.228224	3.38276	0.000717602	0.0027337	sypl2a
ENSDARG00000055344	358.214	1.61998	0.386535	4.19102	2.77709e-05	0.000148511	mipep
ENSDARG00000055350	1353.38	1.20002	0.228594	5.24958	1.52449e-07	1.26403e-06	sun1
ENSDARG00000055412	51.5463	2.747	0.776065	3.53966	0.000400647	0.00163	mylk4b
ENSDARG00000055429	523.712	1.31877	0.288069	4.57798	4.69486e-06	2.97135e-05	kat6b
ENSDARG00000055443	854.753	0.847914	0.281275	3.01454	0.00257371	0.0084693	zcchc7
ENSDARG00000055490	286.901	0.967143	0.376778	2.56688	0.0102618	0.0278923	galnt12
ENSDARG00000055502	557.984	1.6276	0.396873	4.10105	4.11281e-05	0.000211364	cicb
ENSDARG00000055538	422.644	1.20749	0.302479	3.99199	6.55211e-05	0.000321997	avl9
ENSDARG00000055543	350.855	3.65741	0.587578	6.22454	4.82966e-10	6.00951e-09	appb
ENSDARG00000055566	2144.92	0.781415	0.202731	3.85445	0.000115991	0.000539483	mastl
ENSDARG00000055588	318.069	2.30209	0.355311	6.47909	9.2275e-11	1.26316e-09	stat5b
ENSDARG00000055607	395.464	1.23216	0.291353	4.22907	2.34654e-05	0.000127346	cgna
ENSDARG00000055613	324.798	1.44365	0.382358	3.77566	0.000159585	0.000717469	zgc:123238
ENSDARG00000055630	1664.5	0.648549	0.204514	3.17117	0.00151825	0.00530488	foxh1
ENSDARG00000055647	18.5349	3.2908	1.36203	2.4161	0.0156876	0.0399852	ftr82
ENSDARG00000055648	1102.16	2.56296	0.248047	10.3326	5.02029e-25	2.6499e-23	cpda
ENSDARG00000055678	100.693	4.09673	0.786394	5.20952	1.89332e-07	1.54262e-06	akap12b
ENSDARG00000055737	1663.47	0.974521	0.223943	4.35164	1.35123e-05	7.72685e-05	ube3a
ENSDARG00000055753	1513.96	0.826156	0.225325	3.66651	0.00024588	0.00105816	suv39h1b
ENSDARG00000055759	1068.13	1.07038	0.242098	4.42128	9.81161e-06	5.78216e-05	efhd2
ENSDARG00000055825	82.123	5.02891	0.775681	6.48322	8.97868e-11	1.23094e-09	celsr3
ENSDARG00000055857	2075.07	1.57756	0.287729	5.48282	4.18604e-08	3.79562e-07	dop1b
ENSDARG00000055889	665.835	1.9973	0.362687	5.50694	3.65117e-08	3.33873e-07	zgc:153215
ENSDARG00000055897	36.3486	4.68114	1.40972	3.32061	0.000898213	0.00333705	zgc:154093
ENSDARG00000055899	339.944	1.26163	0.436393	2.89104	0.00383968	0.0119727	lzic
ENSDARG00000055900	1336.18	1.43612	0.220174	6.52264	6.90794e-11	9.65846e-10	zswim5
ENSDARG00000055901	41.4245	3.46903	1.08694	3.19155	0.00141513	0.00499316	steap4
ENSDARG00000055930	1599.32	2.28837	0.277041	8.26004	1.45626e-16	3.93404e-15	zc3h7bb
ENSDARG00000055934	867.899	0.638436	0.242309	2.6348	0.0084186	0.0235664	si:ch1073-416j23.1
ENSDARG00000055938	596.771	2.30996	0.286377	8.06614	7.25564e-16	1.82798e-14	tspan14
ENSDARG00000055966	371.426	1.4906	0.329772	4.5201	6.18102e-06	3.79777e-05	cflara
ENSDARG00000055989	691.13	2.02946	0.252586	8.03472	9.37903e-16	2.34361e-14	tmem161b
ENSDARG00000056001	66.9602	3.67457	0.923743	3.97792	6.95212e-05	0.000339651	fryb
ENSDARG00000056021	11.154	6.44697	2.3804	2.70836	0.00676169	0.0195435	sostdc1b
ENSDARG00000056075	1121.66	0.950916	0.287762	3.30452	0.000951398	0.00350832	rca2.1
ENSDARG00000056078	1127.17	0.663443	0.224716	2.95237	0.00315349	0.0100731	rftn2
ENSDARG00000056079	1588.99	0.789532	0.218466	3.61397	0.00030154	0.00126529	l3mbtl2
ENSDARG00000056089	1752.35	0.718891	0.273579	2.62773	0.00859578	0.024	nrbp1
ENSDARG00000056121	354.23	1.43623	0.331194	4.33652	1.44757e-05	8.22894e-05	serac1
ENSDARG00000056122	29.3349	4.7654	1.22845	3.8792	0.000104803	0.00049207	gdi1
ENSDARG00000056138	2766.23	0.452206	0.193535	2.33656	0.019462	0.0479831	sf3b1
ENSDARG00000056141	994.983	1.75144	0.269921	6.48872	8.65661e-11	1.19035e-09	coq10b
ENSDARG00000056152	500.503	2.59392	0.303305	8.55218	1.20781e-17	3.62659e-16	fam3c
ENSDARG00000056184	1331.93	0.770424	0.217755	3.53803	0.000403123	0.00163967	dvl2
ENSDARG00000056218	2026.63	1.98096	0.219842	9.01084	2.04485e-19	7.18878e-18	tnika
ENSDARG00000056228	955.24	0.658357	0.247239	2.66283	0.00774859	0.0219458	pld1a
ENSDARG00000056259	3502.42	0.709609	0.21791	3.25642	0.00112825	0.00409127	tmem131
ENSDARG00000056328	507.304	1.01043	0.303021	3.33453	0.00085443	0.00318862	rhot2
ENSDARG00000056394	60.0024	2.0793	0.640044	3.24868	0.00115942	0.00420013	TOM1L2
ENSDARG00000056467	26.7975	2.28668	0.958129	2.38661	0.0170045	0.0428942	tmub2
ENSDARG00000056481	2626.64	1.30448	0.247302	5.27485	1.32863e-07	1.11425e-06	vat1
ENSDARG00000056483	156.457	1.69448	0.48638	3.48386	0.000494246	0.00196369	ssbp4
ENSDARG00000056515	9169.08	2.62409	0.29157	8.99988	2.25962e-19	7.91343e-18	spsb1
ENSDARG00000056530	19.4516	4.12791	1.37479	3.00257	0.00267714	0.0087499	cpamd8
ENSDARG00000056532	1017.51	1.39421	0.256004	5.44603	5.15057e-08	4.60634e-07	serinc2
ENSDARG00000056619	290.79	1.48882	0.427253	3.48463	0.000492827	0.00195975	arhgap42a
ENSDARG00000056621	3478.48	2.07337	0.221702	9.35206	8.59531e-21	3.3425e-19	ctcf
ENSDARG00000056623	1975.49	1.16854	0.236756	4.93563	7.98936e-07	5.84864e-06	ptenb
ENSDARG00000056642	186.769	2.2264	0.507179	4.38977	1.1347e-05	6.60202e-05	hdac9b
ENSDARG00000056683	514.021	0.986991	0.278194	3.54785	0.000388388	0.00158434	cdk5
ENSDARG00000056690	273.795	9.61881	1.53702	6.25809	3.89709e-10	4.89372e-09	mtmr1a
ENSDARG00000056713	866.795	0.774022	0.239249	3.23522	0.00121549	0.004367	pskh1
ENSDARG00000056719	58.3228	3.32703	0.78698	4.22759	2.36212e-05	0.000128078	slc6a19b
ENSDARG00000056745	16.5238	3.89702	1.43382	2.71793	0.00656922	0.0191048	necab2
ENSDARG00000056765	19.1044	4.14311	1.4697	2.81902	0.00481699	0.0145864	ela2l
ENSDARG00000056780	158.044	1.86159	0.423684	4.39382	1.11376e-05	6.49668e-05	ssh1a
ENSDARG00000056842	426.022	1.80295	0.31052	5.80623	6.38967e-09	6.64961e-08	usp30
ENSDARG00000056885	51.3412	5.60725	1.17398	4.77628	1.78567e-06	1.21585e-05	per1a
ENSDARG00000056892	573.497	1.46346	0.259492	5.63972	1.7033e-08	1.64718e-07	mpp6a
ENSDARG00000056922	31.855	3.37148	1.04371	3.23029	0.00123667	0.00443698	ltbp1
ENSDARG00000056924	520.09	1.26636	0.289827	4.36935	1.24617e-05	7.16186e-05	sap130a
ENSDARG00000056926	6.89637	5.75034	2.44458	2.35228	0.0186586	0.0463705	drd2a
ENSDARG00000056964	908.443	0.763585	0.251505	3.03606	0.00239688	0.00794448	ilk
ENSDARG00000057006	288.091	0.910679	0.355544	2.56137	0.010426	0.028249	fam241a
ENSDARG00000057007	6901.56	1.29424	0.240113	5.39012	7.04099e-08	6.15868e-07	ctbp1
ENSDARG00000057016	873.263	1.30455	0.236626	5.51311	3.5255e-08	3.2335e-07	cdc14ab
ENSDARG00000057093	2592.84	0.804692	0.211554	3.80371	0.000142543	0.000649295	kdm5ba
ENSDARG00000057099	434.282	1.50524	0.286369	5.2563	1.46981e-07	1.22091e-06	papss1
ENSDARG00000057113	74.2682	2.41222	0.8102	2.97732	0.00290784	0.00939497	c6
ENSDARG00000057138	966.527	0.793063	0.226845	3.49606	0.000472189	0.00188711	zgc:174164
ENSDARG00000057151	700.74	1.18356	0.244628	4.83818	1.31036e-06	9.20619e-06	prep
ENSDARG00000057167	8085.07	0.578684	0.227532	2.54331	0.0109809	0.0295555	eif4g2b
ENSDARG00000057231	214.981	2.61403	0.47412	5.51343	3.5191e-08	3.22925e-07	rorca
ENSDARG00000057238	1379.07	0.605387	0.250546	2.41627	0.0156805	0.0399728	si:dkey-30k6.5
ENSDARG00000057249	1865.09	0.684248	0.254545	2.68812	0.00718553	0.0205995	zmynd11
ENSDARG00000057255	2783.22	0.721353	0.217549	3.31581	0.000913767	0.00338934	emc1
ENSDARG00000057328	12681.1	2.2566	0.41066	5.49506	3.90577e-08	3.55381e-07	cth1
ENSDARG00000057352	33.9106	2.47135	0.920588	2.68453	0.00726316	0.020783	slc25a29
ENSDARG00000057374	584.719	2.3592	0.343867	6.86081	6.84727e-12	1.10206e-10	sfxn3
ENSDARG00000057419	161.392	4.5524	0.676161	6.73271	1.66533e-11	2.53551e-10	slc44a5b
ENSDARG00000057452	346.98	0.839353	0.30292	2.77087	0.00559063	0.0166258	ston2
ENSDARG00000057456	790.698	3.59346	0.264036	13.6097	3.50633e-42	4.79269e-40	ppp3ccb
ENSDARG00000057465	368.577	2.75875	0.358212	7.70143	1.34551e-14	2.97996e-13	gfpt1
ENSDARG00000057491	1071.31	0.744477	0.248348	2.99772	0.00272008	0.00886835	n4bp1
ENSDARG00000057497	1393.33	1.42503	0.230191	6.19063	5.99225e-10	7.33159e-09	stk35l
ENSDARG00000057513	1545.97	1.27011	0.255858	4.9641	6.90195e-07	5.12013e-06	mdm4
ENSDARG00000057531	146.312	4.3192	0.548061	7.88088	3.25081e-15	7.69274e-14	pgap3
ENSDARG00000057575	42.2124	1.99898	0.808249	2.47322	0.0133902	0.0350164	pnp4a
ENSDARG00000057583	1641.22	3.07638	0.297179	10.3519	4.10215e-25	2.19693e-23	prrc2c
ENSDARG00000057679	754.715	1.14974	0.333477	3.44775	0.00056528	0.0022076	sh2b1
ENSDARG00000057687	23.5142	3.66423	1.32981	2.75547	0.00586084	0.0173057	sbk3
ENSDARG00000057714	211.913	3.48015	0.668458	5.20624	1.92704e-07	1.568e-06	cmah
ENSDARG00000057729	240.4	0.9967	0.429402	2.32114	0.0202795	0.0495584	ephb6
ENSDARG00000057782	983.243	0.720359	0.24648	2.92259	0.00347133	0.0109585	baz2ba
ENSDARG00000057826	41.8221	2.6123	0.96286	2.71306	0.0066665	0.0193202	si:ch73-61d6.3
ENSDARG00000057830	2035.92	1.07569	0.211548	5.08482	3.67966e-07	2.86307e-06	dnmt3bb.2
ENSDARG00000057863	2553.86	1.23357	0.22999	5.36361	8.1577e-08	7.07799e-07	dnmt3bb.3
ENSDARG00000057887	36.2736	4.30015	1.35532	3.17279	0.00150983	0.0052775	nts
ENSDARG00000057903	40.3254	3.40493	0.896592	3.79763	0.000146084	0.000663281	si:ch211-266g18.10
ENSDARG00000057907	2594.53	1.5337	0.259916	5.90075	3.61845e-09	3.92358e-08	si:ch73-181d5.4
ENSDARG00000057927	349.149	2.31672	0.315378	7.34584	2.04473e-13	3.88901e-12	rps6ka3b
ENSDARG00000057940	3893.64	0.685607	0.222361	3.08331	0.00204711	0.00690768	dido1
ENSDARG00000057949	48.839	3.83108	1.2064	3.17563	0.00149512	0.00523506	slc43a3b
ENSDARG00000058000	4022.04	1.61419	0.232583	6.94027	3.91364e-12	6.45204e-11	cep350
ENSDARG00000058038	416.09	1.02553	0.285939	3.58653	0.000335106	0.00138864	eml3
ENSDARG00000058178	346.846	1.8675	0.324364	5.75743	8.54035e-09	8.69994e-08	zdhhc20b
ENSDARG00000058180	105.922	2.89501	0.699471	4.13886	3.49038e-05	0.00018198	exoc3l4
ENSDARG00000058218	29.0126	3.4616	1.2689	2.72802	0.00637154	0.0186096	fam151a
ENSDARG00000058221	728.495	3.09051	0.268964	11.4904	1.47389e-30	1.13428e-28	ugcg
ENSDARG00000058231	105.443	1.66664	0.564824	2.95073	0.00317027	0.0101144	nt5c2b
ENSDARG00000058254	42.9682	1.92133	0.772465	2.48728	0.0128726	0.0338318	si:ch211-213d14.1
ENSDARG00000058257	196.387	1.96647	0.475033	4.13966	3.47815e-05	0.000181395	slc39a1
ENSDARG00000058302	51.9154	4.85272	1.10718	4.38295	1.17083e-05	6.7836e-05	sh3bgrl
ENSDARG00000058322	398.45	2.23208	0.555801	4.01597	5.92028e-05	0.00029393	enc3
ENSDARG00000058323	480.645	1.73022	0.31214	5.54309	2.97184e-08	2.75606e-07	tmbim1a
ENSDARG00000058348	33.1428	2.44713	0.987972	2.47692	0.0132522	0.0346953	scinlb
ENSDARG00000058358	470.593	2.483	0.521673	4.75968	1.93902e-06	1.31149e-05	krt8
ENSDARG00000058366	430.885	1.3049	0.294902	4.42487	9.65008e-06	5.6998e-05	si:dkey-222f8.3
ENSDARG00000058381	12.4554	5.12734	1.97375	2.59777	0.00938315	0.0258517	zgc:171775
ENSDARG00000058419	3515.09	2.00444	0.331418	6.04806	1.46602e-09	1.6856e-08	gcn1
ENSDARG00000058444	671.8	3.30422	0.279259	11.8321	2.66391e-32	2.24849e-30	snx6
ENSDARG00000058459	638.619	1.42314	0.39751	3.58014	0.000343409	0.00141984	plekhg2
ENSDARG00000058470	74.8479	1.60301	0.641105	2.50039	0.0124057	0.0327789	mapk13
ENSDARG00000058479	20.5012	4.18939	1.43783	2.91369	0.00357187	0.0112294	zgc:110425
ENSDARG00000058488	9.3513	6.18976	2.22644	2.78011	0.005434	0.01621	adora2ab
ENSDARG00000058533	1928.13	0.783079	0.280311	2.79361	0.00521232	0.0156033	pole
ENSDARG00000058543	339.934	5.12776	0.634077	8.08697	6.11656e-16	1.55815e-14	lama5
ENSDARG00000058565	48.6531	2.43607	0.795432	3.06258	0.00219439	0.00733976	socs6a
ENSDARG00000058606	92.2835	3.92537	0.978406	4.012	6.02055e-05	0.000298195	sik1
ENSDARG00000058630	375.818	1.99624	0.313618	6.36518	1.95058e-10	2.56659e-09	zgc:162472
ENSDARG00000058647	16.5311	3.42259	1.3678	2.50225	0.0123406	0.0326397	hck
ENSDARG00000058658	37.4169	3.13342	0.99853	3.13803	0.00170088	0.0058603	si:dkey-178e17.3
ENSDARG00000058716	909.077	6.04184	0.33914	17.8152	5.38968e-71	2.14603e-68	cept1a
ENSDARG00000058719	523.307	0.930259	0.268501	3.46464	0.000530937	0.00209222	si:dkey-119f1.1
ENSDARG00000058734	3118.83	0.779653	0.275454	2.83043	0.00464851	0.0141479	prdx1
ENSDARG00000058738	14.9783	5.39923	1.91766	2.81552	0.00486978	0.0147259	si:ch211-117c9.2
ENSDARG00000058771	182.343	6.43511	0.742219	8.6701	4.3175e-18	1.35178e-16	nav1b
ENSDARG00000058801	3220.94	0.687032	0.213774	3.21383	0.00130978	0.00466819	rev3l
ENSDARG00000058821	883.638	2.4193	0.510535	4.73877	2.15024e-06	1.44421e-05	sema5a
ENSDARG00000058868	3241.73	1.32706	0.218832	6.06431	1.32524e-09	1.53433e-08	apc
ENSDARG00000058903	16.4112	5.53442	2.10699	2.6267	0.00862175	0.0240615	si:ch211-237c6.4
ENSDARG00000058949	197.532	3.5661	0.453279	7.86733	3.62283e-15	8.56204e-14	spina
ENSDARG00000058953	633.107	2.4555	0.293175	8.37555	5.49689e-17	1.55133e-15	abcc4
ENSDARG00000058990	327.065	2.71172	0.343099	7.90363	2.70902e-15	6.46074e-14	slc35a2
ENSDARG00000059003	353.687	0.760729	0.327925	2.31983	0.0203502	0.0496847	strip2
ENSDARG00000059059	431.582	1.11449	0.290143	3.84118	0.000122443	0.000565617	emsy
ENSDARG00000059064	353.817	4.2024	0.414675	10.1342	3.89555e-24	1.94417e-22	rassf3
ENSDARG00000059067	44.5053	2.2826	0.889235	2.56692	0.0102605	0.0278923	jupb
ENSDARG00000059093	41.3624	3.97284	1.01683	3.90708	9.34173e-05	0.000443732	ank1a
ENSDARG00000059097	529.93	1.49498	0.339537	4.40298	1.06773e-05	6.25391e-05	nktr
ENSDARG00000059116	438.754	2.38695	0.301163	7.92577	2.26743e-15	5.47893e-14	heatr5b
ENSDARG00000059125	1999.55	0.935928	0.272343	3.43658	0.000589115	0.00228752	prkacbb
ENSDARG00000059209	334.355	1.77073	0.454932	3.8923	9.92984e-05	0.00046875	abhd13
ENSDARG00000059231	30.7214	4.4081	1.19146	3.69975	0.000215808	0.000941802	hephl1a
ENSDARG00000059233	52.8678	2.5549	0.736438	3.46926	0.000521895	0.00206101	runx2b
ENSDARG00000059247	1319.82	1.65314	0.322156	5.13149	2.87464e-07	2.2685e-06	tmem54a
ENSDARG00000059333	56.1397	5.73765	1.14787	4.99852	5.77706e-07	4.33836e-06	si:ch211-285f17.1
ENSDARG00000059362	44.2395	2.88993	0.867381	3.33178	0.000862912	0.00321765	cavin1b
ENSDARG00000059404	790.588	1.11955	0.325515	3.43934	0.000583145	0.00226867	rab43
ENSDARG00000059460	732.702	1.69066	0.294505	5.74068	9.42968e-09	9.52117e-08	sbf2
ENSDARG00000059472	34.2247	6.59712	1.71379	3.84943	0.000118395	0.000549548	arhgap31
ENSDARG00000059473	50.3293	3.58179	0.942727	3.79939	0.000145055	0.000659098	kank4
ENSDARG00000059474	748.821	3.21558	0.37437	8.5893	8.75003e-18	2.6578e-16	mlxip
ENSDARG00000059475	1116.68	1.34402	0.233066	5.76671	8.08332e-09	8.25595e-08	camsap3
ENSDARG00000059549	508.309	1.67372	0.2982	5.61275	1.99131e-08	1.9016e-07	akap10
ENSDARG00000059557	95.8736	2.99648	0.657721	4.55586	5.21723e-06	3.25362e-05	xylt2
ENSDARG00000059567	16.7986	3.44842	1.35234	2.54997	0.0107732	0.0290763	si:ch73-281f12.4
ENSDARG00000059587	423.433	1.38438	0.302247	4.58029	4.64326e-06	2.94175e-05	CU928117.1
ENSDARG00000059600	1004.9	0.614217	0.236869	2.59307	0.00951234	0.0261604	rabep1
ENSDARG00000059604	1324.17	0.613826	0.222364	2.76046	0.00577201	0.0170682	mtss1
ENSDARG00000059630	681.795	2.6238	0.281333	9.32631	1.09621e-20	4.22652e-19	mlec
ENSDARG00000059642	1010.08	1.11201	0.248907	4.46759	7.91074e-06	4.75839e-05	mtmr14
ENSDARG00000059689	97.4359	2.51561	0.725643	3.46674	0.000526817	0.00207822	mblac2
ENSDARG00000059701	2485.37	2.60934	0.260188	10.0287	1.14041e-23	5.48235e-22	flii
ENSDARG00000059707	505.631	0.757463	0.324445	2.33464	0.0195621	0.0481651	ZNF423
ENSDARG00000059712	239.182	1.19492	0.381286	3.13393	0.00172484	0.00593839	slc19a2
ENSDARG00000059722	507.472	0.713844	0.299313	2.38494	0.0170819	0.043048	ubac1
ENSDARG00000059738	194.906	4.67535	0.60807	7.68884	1.48478e-14	3.27259e-13	ptprsa
ENSDARG00000059801	132.748	3.94848	0.636753	6.20095	5.61221e-10	6.91745e-09	pdzd2
ENSDARG00000059804	579.821	1.98711	0.334525	5.9401	2.84851e-09	3.14108e-08	retreg3
ENSDARG00000059817	426.307	0.925042	0.337424	2.74148	0.00611622	0.017944	mtmr12
ENSDARG00000059841	139.511	1.87513	0.545557	3.43709	0.000587992	0.00228364	exosc1
ENSDARG00000059843	1964.76	1.32994	0.281766	4.72003	2.3581e-06	1.57172e-05	fam135a
ENSDARG00000059846	758.706	3.56237	0.318603	11.1812	5.03872e-29	3.54959e-27	epg5
ENSDARG00000059871	508.157	0.758846	0.274292	2.76657	0.00566503	0.0167923	shrprbck1r
ENSDARG00000059886	172.306	1.00012	0.427773	2.33797	0.0193889	0.0478156	fam222ba
ENSDARG00000059887	389.635	0.952139	0.289421	3.28981	0.00100256	0.00367627	eral1
ENSDARG00000059888	351.83	2.93536	0.363564	8.07384	6.8119e-16	1.73047e-14	ago3a
ENSDARG00000059900	1584.88	5.74888	0.290367	19.7987	3.0546e-87	2.07215e-84	tbc1d9
ENSDARG00000059906	1868.12	0.619497	0.223602	2.77053	0.00559644	0.0166376	sdc4
ENSDARG00000059917	1188.19	1.54553	0.330515	4.67614	2.92325e-06	1.91839e-05	ccnj
ENSDARG00000059925	1544.86	1.28803	0.345464	3.72841	0.000192692	0.000852293	usp24
ENSDARG00000059931	14.7108	5.37255	1.9352	2.77622	0.00549946	0.0163812	hyal2a
ENSDARG00000059933	231.176	3.02861	0.474073	6.3885	1.67524e-10	2.22668e-09	plpp3
ENSDARG00000059950	49.8319	4.80245	1.07582	4.46399	8.04477e-06	4.83108e-05	plxdc2
ENSDARG00000059960	526.651	1.9501	0.576557	3.38232	0.000718751	0.00273579	plch2a
ENSDARG00000060004	107.557	1.13882	0.491453	2.31726	0.0204896	0.0499718	fzd7a
ENSDARG00000060006	1020.16	1.14664	0.222973	5.14249	2.71124e-07	2.14696e-06	nedd4l
ENSDARG00000060010	139.166	2.02128	0.590153	3.42501	0.000614783	0.00237811	iqgap2
ENSDARG00000060012	11.588	5.0004	1.99316	2.50877	0.0121151	0.0321781	f2r
ENSDARG00000060016	819.272	2.81255	0.32404	8.67963	3.97071e-18	1.25392e-16	nsd1a
ENSDARG00000060030	1854.76	1.95228	0.221776	8.80293	1.33285e-18	4.35939e-17	setd1a
ENSDARG00000060054	1769.83	1.70044	0.340091	4.99996	5.73436e-07	4.30983e-06	epc1b
ENSDARG00000060071	1657.01	1.17261	0.206609	5.6755	1.38288e-08	1.35303e-07	tent4b
ENSDARG00000060081	16.9215	7.04343	2.00622	3.5108	0.000446753	0.00179919	crb2b
ENSDARG00000060093	794.857	0.739439	0.251207	2.94355	0.00324471	0.010318	dapk1
ENSDARG00000060102	1244.78	0.947886	0.246116	3.85138	0.000117453	0.00054587	kank1a
ENSDARG00000060106	35.6675	8.12039	1.696	4.78795	1.68493e-06	1.15197e-05	crb2a
ENSDARG00000060112	6457.62	0.558195	0.180659	3.08977	0.00200312	0.00678297	sybu
ENSDARG00000060113	3431.79	0.78302	0.215371	3.63568	0.000277252	0.00117632	znf395a
ENSDARG00000060148	50.9148	8.63356	1.64805	5.23865	1.61755e-07	1.33455e-06	sh3pxd2aa
ENSDARG00000060168	541.646	0.899633	0.294949	3.05013	0.00228742	0.00762583	fam160b1
ENSDARG00000060177	417.626	1.59441	0.29469	5.41046	6.28621e-08	5.52818e-07	vcpip1
ENSDARG00000060184	56.6849	2.91014	0.828706	3.51167	0.000445303	0.00179375	pkn1a
ENSDARG00000060235	24.5494	3.4124	1.13715	3.00084	0.00269232	0.00878854	mst1ra
ENSDARG00000060238	1799.35	0.639311	0.251039	2.54666	0.010876	0.0293076	uacab
ENSDARG00000060257	938.976	0.694028	0.228053	3.04327	0.00234023	0.00777501	zranb1a
ENSDARG00000060297	1380.48	0.994699	0.26768	3.716	0.000202399	0.00088943	arhgap35b
ENSDARG00000060298	2161.25	1.29381	0.27917	4.63448	3.57834e-06	2.31348e-05	nin
ENSDARG00000060306	1649.3	0.490527	0.205365	2.38856	0.0169144	0.0427081	tfcp2
ENSDARG00000060312	5330.68	0.880965	0.238738	3.69009	0.000224174	0.000975059	wdr62
ENSDARG00000060340	106.102	2.73693	0.607237	4.50719	6.56925e-06	4.01744e-05	si:dkey-157l19.2
ENSDARG00000060348	206.203	2.95214	0.532801	5.5408	3.01096e-08	2.7867e-07	map3k3
ENSDARG00000060361	525.886	1.34609	0.27903	4.82419	1.40575e-06	9.81247e-06	cep104
ENSDARG00000060366	1901.94	1.0879	0.304091	3.57756	0.000346819	0.00143296	slc12a9
ENSDARG00000060372	123.173	4.82704	0.653614	7.38516	1.52273e-13	2.95761e-12	plxna2
ENSDARG00000060390	813.952	1.25025	0.23708	5.27355	1.33811e-07	1.12117e-06	stk26
ENSDARG00000060415	1336.68	1.8674	0.216675	8.61843	6.78802e-18	2.07561e-16	arhgef28
ENSDARG00000060430	702.26	0.800614	0.265578	3.01461	0.00257307	0.00846869	zfyve28
ENSDARG00000060438	737.397	1.46403	0.26989	5.42456	5.80987e-08	5.13827e-07	tbl1x
ENSDARG00000060442	1873.05	0.547887	0.212891	2.57355	0.0100661	0.0274687	tmem259
ENSDARG00000060480	191.616	2.93669	0.521126	5.63528	1.74775e-08	1.68483e-07	ubr1
ENSDARG00000060484	310.882	3.71187	0.627182	5.91834	3.25203e-09	3.5476e-08	selenoi
ENSDARG00000060504	28.0916	4.24664	1.16406	3.64814	0.000264142	0.0011288	pfkla
ENSDARG00000060515	500.117	1.66602	0.364984	4.56463	5.00364e-06	3.14289e-05	zdhhc9
ENSDARG00000060521	474.529	0.914109	0.274684	3.32786	0.000875145	0.00325862	rbm27
ENSDARG00000060537	1922.59	0.596673	0.2217	2.69135	0.00711634	0.0204203	atad2b
ENSDARG00000060542	27.5797	3.61831	1.15064	3.14462	0.00166305	0.00574507	lgr4
ENSDARG00000060551	41.5287	4.84732	1.09088	4.44349	8.85132e-06	5.27909e-05	rps6ka5
ENSDARG00000060584	1424	0.793222	0.210949	3.76026	0.000169738	0.000759201	kank1b
ENSDARG00000060586	860.331	1.51435	0.250779	6.03858	1.55478e-09	1.78207e-08	ctdspl2b
ENSDARG00000060596	1318.37	1.54938	0.282292	5.48856	4.05235e-08	3.68168e-07	prkaa1
ENSDARG00000060600	654.401	2.95358	0.306625	9.63254	5.82699e-22	2.48203e-20	capn15
ENSDARG00000060618	409.51	1.33313	0.345162	3.86234	0.000112307	0.000523945	ipo13
ENSDARG00000060661	202.368	1.25056	0.412681	3.03034	0.00244278	0.00809076	klf8
ENSDARG00000060678	521.083	1.39882	0.289673	4.82897	1.37243e-06	9.6018e-06	ndst2b
ENSDARG00000060695	1365.07	2.5726	0.234136	10.9877	4.38124e-28	2.91807e-26	znf346
ENSDARG00000060697	1527.33	2.90438	0.246371	11.7886	4.46696e-32	3.71895e-30	kmt2bb
ENSDARG00000060725	1211.71	1.39837	0.284006	4.92374	8.49072e-07	6.17863e-06	dnajc16l
ENSDARG00000060734	245.698	2.39776	0.387251	6.19174	5.95021e-10	7.29226e-09	hesx1
ENSDARG00000060745	11.0502	6.4286	2.20026	2.92175	0.00348071	0.0109786	pgm5
ENSDARG00000060756	106.595	3.05299	0.535462	5.7016	1.18686e-08	1.1776e-07	abhd6a
ENSDARG00000060766	46.8854	5.44836	1.15398	4.72137	2.34256e-06	1.56307e-05	pxnb
ENSDARG00000060783	391.025	3.3597	0.378465	8.87716	6.85871e-19	2.30081e-17	acap2
ENSDARG00000060785	686.159	0.738455	0.284288	2.59757	0.00938873	0.0258631	pcnx4
ENSDARG00000060796	1184.24	1.33863	0.230477	5.80807	6.31954e-09	6.58786e-08	slc20a2
ENSDARG00000060805	1498.6	1.29089	0.254184	5.07856	3.80311e-07	2.95285e-06	map1sa
ENSDARG00000060808	12.8833	4.12837	1.60134	2.57807	0.0099353	0.0271564	mecom
ENSDARG00000060835	175.063	3.14439	0.544155	5.77848	7.5379e-09	7.76951e-08	tecpr2
ENSDARG00000060841	2242.71	0.952057	0.19524	4.87635	1.08069e-06	7.73201e-06	pik3c2a
ENSDARG00000060847	689.549	1.29791	0.26701	4.86091	1.1685e-06	8.28257e-06	setd1ba
ENSDARG00000060853	1504.1	0.606205	0.215448	2.8137	0.00489751	0.0148	nckap1
ENSDARG00000060854	11.7196	6.51364	2.15202	3.02675	0.00247196	0.00817411	kctd3
ENSDARG00000060868	645.8	3.4843	0.283955	12.2706	1.30307e-34	1.21771e-32	mbtd1
ENSDARG00000060871	27.2917	4.66287	1.37976	3.37949	0.000726206	0.00275901	mctp1b
ENSDARG00000060875	27.8096	3.16505	1.03351	3.06241	0.00219561	0.00734247	pde1a
ENSDARG00000060917	4366.23	1.31612	0.193546	6.80003	1.04601e-11	1.6333e-10	anln
ENSDARG00000060921	675.09	1.0711	0.319505	3.35238	0.000801209	0.00301148	pla2g6
ENSDARG00000060922	351.457	1.10594	0.318135	3.47633	0.000508318	0.00201444	ess2
ENSDARG00000060927	116.061	2.91095	0.868905	3.35013	0.000807726	0.00303473	si:ch211-136a13.1
ENSDARG00000060941	58.1495	4.50073	0.93507	4.81326	1.4849e-06	1.02982e-05	ANKFN1
ENSDARG00000060977	16.0597	3.04508	1.31235	2.32032	0.0203234	0.049643	zgc:153018
ENSDARG00000060980	1223.43	2.46331	0.368335	6.68769	2.26715e-11	3.39535e-10	atp8b1
ENSDARG00000060991	1654.06	0.598224	0.218141	2.74237	0.00609973	0.0179071	mief1
ENSDARG00000060994	1786.09	1.40086	0.255765	5.47713	4.32286e-08	3.90615e-07	fbxw7
ENSDARG00000061013	1384.02	0.671013	0.288649	2.32467	0.0200897	0.0491929	ankfy1
ENSDARG00000061017	24.8776	4.07322	1.24862	3.26219	0.00110557	0.00401698	spns2
ENSDARG00000061021	445.714	0.994714	0.399	2.49302	0.0126662	0.0333665	fam160a1a
ENSDARG00000061030	146.299	1.84753	0.460178	4.01481	5.94933e-05	0.000295146	vezf1b
ENSDARG00000061039	1601.04	2.95132	0.222746	13.2497	4.53182e-40	5.42515e-38	atp10a
ENSDARG00000061040	269.979	2.35972	0.40781	5.78631	7.1949e-09	7.4327e-08	pum2
ENSDARG00000061048	1468.1	0.503895	0.214852	2.34531	0.0190115	0.0470751	ranbp9
ENSDARG00000061062	647.719	1.27091	0.306261	4.14978	3.32799e-05	0.000174059	nemp2
ENSDARG00000061099	88.2172	1.69249	0.658108	2.57175	0.0101185	0.0275835	nfasca
ENSDARG00000061108	1530.7	1.75097	0.213913	8.18546	2.71262e-16	7.12244e-15	ep300b
ENSDARG00000061120	375.532	0.851948	0.332353	2.56338	0.0103657	0.0281188	slc43a2b
ENSDARG00000061159	2163.29	1.04884	0.232835	4.50464	6.64851e-06	4.06049e-05	bicra
ENSDARG00000061165	127.086	5.14853	0.765351	6.72702	1.73169e-11	2.62781e-10	slc6a4a
ENSDARG00000061169	1651.11	3.07821	0.215631	14.2753	3.1174e-46	5.33629e-44	larp1b
ENSDARG00000061173	3050.99	1.31047	0.22451	5.83704	5.31359e-09	5.61915e-08	st14a
ENSDARG00000061177	61.3317	2.45291	0.852949	2.8758	0.00403001	0.0124971	mov10b.1
ENSDARG00000061195	405.662	1.69132	0.415913	4.06651	4.77218e-05	0.000242058	cnnm2a
ENSDARG00000061205	79.2747	3.06699	0.72961	4.20361	2.62697e-05	0.00014106	stag1a
ENSDARG00000061226	255.984	3.98948	0.693375	5.75371	8.73035e-09	8.87868e-08	timp2a
ENSDARG00000061231	100.421	8.16857	1.54411	5.29013	1.22229e-07	1.02978e-06	tinagl1
ENSDARG00000061233	218.856	1.93873	0.368321	5.2637	1.41188e-07	1.17706e-06	abcc5
ENSDARG00000061243	381.645	2.65767	0.307966	8.62974	6.14935e-18	1.88979e-16	ubash3ba
ENSDARG00000061249	101.822	2.33663	0.551168	4.23942	2.24101e-05	0.000122271	myom1a
ENSDARG00000061265	70.5862	3.831	0.962965	3.97833	6.93999e-05	0.000339239	lmln
ENSDARG00000061268	1107.14	6.57406	0.346471	18.9744	2.77863e-80	1.54223e-77	ago2
ENSDARG00000061294	402.906	1.47421	0.317835	4.63827	3.51334e-06	2.27547e-05	arhgap5
ENSDARG00000061301	70.166	1.93725	0.616599	3.14182	0.00167901	0.00579255	gmpr2
ENSDARG00000061338	2796.15	2.63237	0.248634	10.5873	3.41119e-26	1.98979e-24	ddx6
ENSDARG00000061345	1505.71	1.1132	0.332167	3.35131	0.0008043	0.00302248	wwp2
ENSDARG00000061368	30.5177	6.44103	1.7835	3.61144	0.000304496	0.00127682	klf13
ENSDARG00000061397	2530.05	1.53231	0.248064	6.17706	6.53052e-10	7.94243e-09	trip12
ENSDARG00000061409	153.623	2.73453	0.468264	5.83971	5.22921e-09	5.54272e-08	bivm
ENSDARG00000061424	893.206	1.80165	0.240296	7.49762	6.49891e-14	1.33148e-12	znf646
ENSDARG00000061436	122.05	4.04104	0.728689	5.54564	2.92884e-08	2.71756e-07	col6a2
ENSDARG00000061437	680.505	2.24838	0.256467	8.76675	1.83901e-18	5.93014e-17	inpp5f
ENSDARG00000061446	88.565	2.03423	0.538863	3.77505	0.000159979	0.000718707	smap2
ENSDARG00000061450	1145.33	1.8105	0.250946	7.21468	5.40597e-13	9.84251e-12	tesk2
ENSDARG00000061451	1208.68	0.979697	0.222099	4.41109	1.02852e-05	6.04179e-05	n4bp2
ENSDARG00000061459	2281.53	0.510885	0.199237	2.56421	0.010341	0.0280685	si:dkey-253i9.4
ENSDARG00000061461	68.6379	2.72265	0.653515	4.16617	3.09758e-05	0.000163549	dsela
ENSDARG00000061472	865.217	1.10574	0.262739	4.20851	2.57065e-05	0.000138564	gba2
ENSDARG00000061478	636.156	1.02343	0.376906	2.71534	0.00662069	0.0192178	igf2bp1
ENSDARG00000061504	992.843	1.03924	0.250635	4.14643	3.37706e-05	0.000176419	kdm4c
ENSDARG00000061517	163.477	2.97181	0.446468	6.65627	2.80871e-11	4.14874e-10	lrp1bb
ENSDARG00000061520	476.925	2.12323	0.57752	3.67645	0.0002365	0.00102236	b4galnt1a
ENSDARG00000061541	187.094	1.50779	0.398245	3.78608	0.000153043	0.000691959	unc5db
ENSDARG00000061543	50.3505	2.45063	0.923865	2.65259	0.00798777	0.0225152	ccdc85b
ENSDARG00000061544	15.8039	6.94538	1.98253	3.5033	0.00045954	0.0018442	ano6
ENSDARG00000061547	256.498	6.70942	0.69964	9.58983	8.82333e-22	3.69812e-20	hist1h4l
ENSDARG00000061549	44.631	2.11632	0.743856	2.84507	0.00444016	0.0136202	foxo1b
ENSDARG00000061553	767.705	1.99997	0.307245	6.50936	7.54708e-11	1.04326e-09	tmem246
ENSDARG00000061566	26.8524	2.74547	0.97386	2.81916	0.00481497	0.0145856	slc7a3b
ENSDARG00000061579	809.721	0.990385	0.270855	3.65651	0.000255669	0.00109555	myo1cb
ENSDARG00000061587	1361.41	1.81075	0.225334	8.03588	9.29106e-16	2.3248e-14	ctdspl2a
ENSDARG00000061590	1915.36	0.979946	0.199698	4.90713	9.2418e-07	6.6827e-06	cachd1
ENSDARG00000061600	881.994	1.78291	0.236611	7.5352	4.87602e-14	1.01143e-12	cemip2
ENSDARG00000061622	64.7476	2.20391	0.639217	3.44782	0.000565127	0.00220748	kcng3
ENSDARG00000061631	819.116	2.42825	0.349899	6.93986	3.92502e-12	6.45684e-11	fbxo11a
ENSDARG00000061635	206.414	1.2844	0.524074	2.4508	0.014254	0.0368646	myo5aa
ENSDARG00000061640	1995.38	0.578911	0.247071	2.34309	0.0191247	0.0472875	sipa1l2
ENSDARG00000061654	1006.44	0.715699	0.244911	2.92228	0.00347476	0.0109644	wwc3
ENSDARG00000061656	287.864	1.12894	0.381073	2.96253	0.00305121	0.00980111	ptpdc1a
ENSDARG00000061660	403.904	3.4663	0.334786	10.3538	4.02308e-25	2.1609e-23	CABZ01055347.1
ENSDARG00000061682	728.113	0.636148	0.244107	2.60602	0.00916017	0.0253479	bicc1a
ENSDARG00000061699	339.152	3.4708	0.379802	9.13844	6.33594e-20	2.30256e-18	sipa1l3
ENSDARG00000061725	1473.3	4.44588	0.268668	16.5479	1.65882e-61	4.74734e-59	mast3a
ENSDARG00000061732	536.028	1.37573	0.278592	4.93814	7.88724e-07	5.78082e-06	raph1b
ENSDARG00000061738	129.426	3.66056	0.588831	6.21665	5.07879e-10	6.29812e-09	2019-03-02
ENSDARG00000061741	1105.37	1.87426	0.225677	8.30508	9.97493e-17	2.72281e-15	itpr3
ENSDARG00000061757	1168.03	1.69999	0.478336	3.55396	0.000379482	0.00155494	rabgap1l
ENSDARG00000061759	2059.67	2.46711	0.22338	11.0445	2.33152e-28	1.5758e-26	kdm6a
ENSDARG00000061764	4300.53	3.1674	0.300963	10.5242	6.68154e-26	3.7981e-24	ahnak
ENSDARG00000061804	327.658	9.87619	1.50621	6.55699	5.49033e-11	7.78938e-10	si:ch211-194e15.5
ENSDARG00000061817	153.208	2.57867	0.490124	5.26126	1.4307e-07	1.19135e-06	kif1aa
ENSDARG00000061819	71.8248	2.0434	0.624096	3.27417	0.00105972	0.0038642	wscd2
ENSDARG00000061836	39.0824	2.79563	0.913271	3.06111	0.00220516	0.00737172	nfixb
ENSDARG00000061862	1968.96	0.826458	0.214996	3.84406	0.000121016	0.000559871	myo18ab
ENSDARG00000061895	1230.27	2.29258	0.229949	9.96994	2.06355e-23	9.76641e-22	usp32
ENSDARG00000061915	361.736	0.907192	0.342797	2.64644	0.00813432	0.0228825	git2a
ENSDARG00000061916	559.437	1.50476	0.322881	4.66041	3.15579e-06	2.05773e-05	tmem51b
ENSDARG00000061941	435.814	1.11522	0.285888	3.90091	9.58327e-05	0.000454145	trpv4
ENSDARG00000061951	925.841	1.34926	0.248079	5.43885	5.36253e-08	4.77724e-07	golgb1
ENSDARG00000061952	2413.39	1.15024	0.29813	3.85816	0.000114243	0.000531895	ecpas
ENSDARG00000061960	225.978	4.31546	0.476367	9.0591	1.31529e-19	4.66875e-18	ube3b
ENSDARG00000061963	2414.42	3.20472	0.255694	12.5334	4.90183e-36	4.82699e-34	vrtn
ENSDARG00000061976	132.727	5.21086	0.643692	8.09527	5.71397e-16	1.45762e-14	sema6bb
ENSDARG00000061985	188.271	3.99408	0.48427	8.24763	1.61572e-16	4.3456e-15	rbm47
ENSDARG00000061992	477.539	4.78857	0.351804	13.6115	3.42331e-42	4.71439e-40	dot1l
ENSDARG00000061994	553.388	1.25482	0.352687	3.55789	0.00037384	0.0015339	acacb
ENSDARG00000062016	1030.02	0.640774	0.240492	2.66443	0.00771187	0.0218688	vps51
ENSDARG00000062030	12.9919	6.66241	2.09346	3.18249	0.00146014	0.00513122	gpr17
ENSDARG00000062055	787.562	1.2357	0.255694	4.83274	1.34669e-06	9.43251e-06	rnf38
ENSDARG00000062058	459.911	0.862958	0.298256	2.89335	0.00381159	0.0118932	slc12a7b
ENSDARG00000062082	212.045	2.27293	0.423337	5.36908	7.91378e-08	6.87939e-07	hipk3b
ENSDARG00000062114	2121.38	4.94851	0.263013	18.8147	5.72329e-79	2.99508e-76	tent4a
ENSDARG00000062116	1074.9	0.838056	0.251198	3.33624	0.000849203	0.00317299	ctdsplb
ENSDARG00000062122	40.4374	3.55644	1.1586	3.06959	0.0021435	0.00719054	klhl5
ENSDARG00000062123	1367.39	1.59486	0.215576	7.3981	1.38142e-13	2.71774e-12	agap1
ENSDARG00000062137	1955.71	0.802738	0.221471	3.62457	0.000289442	0.00122068	stag1b
ENSDARG00000062139	2623.68	1.05338	0.223703	4.70881	2.49171e-06	1.65416e-05	eif2ak3
ENSDARG00000062142	409.465	1.26211	0.320143	3.94232	8.06958e-05	0.000389774	stoml1
ENSDARG00000062146	715.552	2.32616	0.286169	8.12863	4.3416e-16	1.11767e-14	larp4b
ENSDARG00000062164	1218.21	0.644515	0.216232	2.98067	0.0028762	0.00930752	atrn
ENSDARG00000062181	458.198	1.99976	0.423193	4.7254	2.29661e-06	1.53521e-05	bmt2
ENSDARG00000062190	483.753	2.48174	0.287134	8.64315	5.46862e-18	1.69195e-16	PDE3B
ENSDARG00000062192	857.265	0.85684	0.236354	3.62524	0.00028869	0.00121807	TBC1D8B
ENSDARG00000062195	104.92	2.1542	0.560736	3.84175	0.000122161	0.000564456	fbxo31
ENSDARG00000062220	64.3482	1.97209	0.751464	2.62433	0.00868191	0.0242147	plekha7b
ENSDARG00000062226	1577.67	1.50563	0.375522	4.00944	6.08641e-05	0.000301212	ino80db
ENSDARG00000062244	2862.47	1.12251	0.263635	4.25784	2.06415e-05	0.0001135	setd2
ENSDARG00000062266	2109.97	2.20738	0.202021	10.9265	8.60998e-28	5.57245e-26	edc4
ENSDARG00000062267	3182.92	1.19317	0.29651	4.02405	5.72047e-05	0.000284486	kdm3b
ENSDARG00000062268	778.142	6.52593	0.388543	16.7959	2.61519e-63	8.25861e-61	jarid2b
ENSDARG00000062280	395.024	1.17573	0.315068	3.73167	0.000190216	0.000842157	hace1
ENSDARG00000062289	97.9373	1.19391	0.51429	2.32148	0.0202611	0.0495332	edaradd
ENSDARG00000062297	54.7011	4.05775	0.92012	4.41002	1.03361e-05	6.06781e-05	soat1
ENSDARG00000062310	310.367	1.56554	0.346877	4.51324	6.3845e-06	3.91885e-05	wdr26a
ENSDARG00000062330	2263.69	1.72535	0.21441	8.04698	8.48592e-16	2.12915e-14	si:ch211-233a24.2
ENSDARG00000062338	76.8133	3.97488	0.871833	4.55921	5.13453e-06	3.21188e-05	zeb2a
ENSDARG00000062347	53.6685	2.84098	0.72538	3.91653	8.9831e-05	0.000428741	mtus2a
ENSDARG00000062350	12.1027	5.06364	2.00336	2.52757	0.0114855	0.0307107	synm
ENSDARG00000062352	1066.93	0.809735	0.289514	2.79688	0.00515991	0.015473	sema4ab
ENSDARG00000062396	129.521	1.444	0.521969	2.76645	0.00566698	0.0167923	anks1aa
ENSDARG00000062401	76.9412	2.22173	0.599276	3.70735	0.000209438	0.00091684	znf319b
ENSDARG00000062418	891.356	2.46415	0.276693	8.90569	5.3054e-19	1.8062e-17	ttl
ENSDARG00000062420	32.6832	2.7687	0.897998	3.08319	0.00204792	0.00690913	nfia
ENSDARG00000062430	55.6592	3.39753	0.781681	4.34644	1.38362e-05	7.89482e-05	gpd2
ENSDARG00000062463	223.614	1.74676	0.388247	4.4991	6.82409e-06	4.15802e-05	zc3h12b
ENSDARG00000062465	497.014	0.631218	0.266897	2.36502	0.0180289	0.0450809	pgap1
ENSDARG00000062469	1470.22	1.78722	0.267482	6.68164	2.36283e-11	3.52998e-10	hipk3a
ENSDARG00000062472	1934.74	1.07893	0.214613	5.02731	4.97397e-07	3.79281e-06	sin3b
ENSDARG00000062479	47.4216	2.37301	0.824362	2.8786	0.00399447	0.0124068	vcam1b
ENSDARG00000062485	1375.26	2.89488	0.282358	10.2525	1.15309e-24	5.99998e-23	dock11
ENSDARG00000062489	526.504	0.721624	0.289196	2.49528	0.0125859	0.0331784	2019-03-08
ENSDARG00000062515	102.377	1.86288	0.54485	3.41907	0.000628356	0.00242703	tecpr1a
ENSDARG00000062517	8.90603	6.11827	2.27789	2.68594	0.00723261	0.0207085	si:ch211-107n13.1
ENSDARG00000062518	577.931	1.72683	0.275083	6.27748	3.44108e-10	4.36776e-09	ulk1a
ENSDARG00000062519	252.439	5.77723	0.922766	6.26078	3.83054e-10	4.8187e-09	abcc13
ENSDARG00000062521	316.707	1.64295	0.329193	4.99085	6.01149e-07	4.50149e-06	atp9b
ENSDARG00000062530	161.667	1.5236	0.407312	3.74062	0.000183569	0.000815287	ASTE1
ENSDARG00000062550	132.404	2.39814	0.479705	4.9992	5.75697e-07	4.32505e-06	rc3h1a
ENSDARG00000062553	112.677	3.12805	0.580202	5.39131	6.99443e-08	6.12088e-07	bach1a
ENSDARG00000062561	371.16	2.23057	0.4131	5.39959	6.67922e-08	5.85498e-07	adck1
ENSDARG00000062573	1380.43	1.43725	0.272037	5.28328	1.2689e-07	1.06611e-06	znrf3
ENSDARG00000062575	195.071	1.49076	0.392833	3.79488	0.000147712	0.000670174	si:ch211-210g13.5
ENSDARG00000062577	1105.37	1.95316	0.225163	8.67444	4.15579e-18	1.30633e-16	arhgap35a
ENSDARG00000062579	16.2535	4.48088	1.51551	2.95667	0.00310979	0.00995436	kremen1
ENSDARG00000062590	150.675	5.72665	0.674176	8.49429	1.99154e-17	5.84567e-16	pleca
[truncated: 5,516 more rows]
