# Supplementary material for: Anti-masculinization induced by aromatase inhibitors in adult female zebrafish
Source: BMC Genomics. 2020 Jan 7;21:22. doi: 10.1186/s12864-019-6437-z (PMC6947999; doi:10.1186/s12864-019-6437-z)
Supplement: Supplementary file 11 — Additional file 11. The GSEA result of genes upregulated in EM-females compared to control females. [file 12864_2019_6437_MOESM11_ESM.xlsx]

## Sheet: gsea_female_NAME
id	gene number	p.adjust	pathway
53	16	0.127273	Ascorbate and aldarate metabolism
140	36	0.195122	Steroid hormone biosynthesis
511	22	0.25	Other glycan degradation
531	22	0.133333	Glycosaminoglycan degradation
640	31	0.0588235	Propanoate metabolism
2010	38	0.02	ABC transporters
4012	102	0.0517241	ErbB signaling pathway
4260	99	0.0816327	Cardiac muscle contraction
4261	195	0.133333	Adrenergic signaling in cardiomyocytes
4340	56	0.134615	Hedgehog signaling pathway
4370	73	0.0392157	VEGF signaling pathway
4510	228	0	Focal adhesion
4512	76	0.0566038	ECM-receptor interaction
4514	108	0	Cell adhesion molecules (CAMs)
4540	118	0.0666667	Gap junction
4912	121	0.145455	GnRH signaling pathway
4933	121	0.269231	AGE-RAGE signaling pathway in diabetic complications
