# Supplementary material for: Anti-masculinization induced by aromatase inhibitors in adult female zebrafish
Source: BMC Genomics. 2020 Jan 7;21:22. doi: 10.1186/s12864-019-6437-z (PMC6947999; doi:10.1186/s12864-019-6437-z)
Supplement: Supplementary file 12 — Additional file 12. The list of differentially expressed genes (DEGs) between solvent control juveniles and EM treated juveniles. [file 12864_2019_6437_MOESM12_ESM.xlsx]

## Sheet: Sheet1
DEGsj2ej upregulated in EM-treated juvenile
gene id	baseMean	log2FoldChange	lfcSE	stat	pvalue	padj	gene name
ENSDARG00000000638	22.6113	-3.53761	1.0026	-3.52845	0.000417996	0.0399203	opn1mw4
ENSDARG00000002347	7.00594	-6.44834	1.64922	-3.90993	9.23246e-05	0.0121858	cyp11a1
ENSDARG00000002597	34.1222	-5.9006	1.13015	-5.22109	1.77874e-07	6.42919e-05	pabpc1l
ENSDARG00000003701	37.6571	-4.0416	0.88223	-4.58113	4.62481e-06	0.00104476	cldng
ENSDARG00000003968	14.0767	-4.94876	1.37481	-3.5996	0.000318704	0.0325013	larp6b
ENSDARG00000006580	41.296	-6.5635	0.991103	-6.62242	3.53369e-11	4.15103e-08	cldnd
ENSDARG00000007465	46.6476	-2.23627	0.643554	-3.47487	0.000511102	0.0467231	tdrd1
ENSDARG00000008454	64.4381	-4.25774	0.718188	-5.92845	3.05812e-09	1.71065e-06	cpeb1b
ENSDARG00000008541	83.2355	-2.47441	0.544161	-4.54719	5.43662e-06	0.00118267	chia.4
ENSDARG00000008835	60.7058	-7.33651	1.3049	-5.62229	1.88439e-08	8.35318e-06	si:dkey-46g23.5
ENSDARG00000009471	21.2978	-2.49183	0.704644	-3.5363	0.000405778	0.0390711	nid2b
ENSDARG00000010332	50.0114	-8.27578	1.43354	-5.77296	7.78908e-09	3.89354e-06	zgc:56231
ENSDARG00000013752	7161.86	-2.30586	0.628505	-3.6688	0.000243695	0.026754	tnni2a.3
ENSDARG00000014565	9.20663	-5.01876	1.36427	-3.67873	0.0002344	0.0258544	eif4e1b
ENSDARG00000015543	12.3056	-4.1794	1.04338	-4.00563	6.18521e-05	0.00881424	s100a1
ENSDARG00000016908	127.957	-7.17563	0.991921	-7.23407	4.68725e-13	1.17084e-09	zgc:171779
ENSDARG00000017188	15.3303	-3.49929	0.787002	-4.44636	8.73387e-06	0.00169581	si:ch211-223m11.2
ENSDARG00000019706	100.752	-6.07673	0.930965	-6.52734	6.69465e-11	7.48972e-08	zar1
ENSDARG00000020749	36.6173	-4.53554	1.09457	-4.14368	3.41779e-05	0.00528274	caprin2
ENSDARG00000023479	73.658	-6.29088	0.898608	-7.0007	2.54689e-12	4.60282e-09	lrp13
ENSDARG00000025174	29.6109	-2.93186	0.761572	-3.84974	0.000118242	0.0150977	zgc:103482
ENSDARG00000025386	51.0242	-4.97042	0.879179	-5.65348	1.5723e-08	7.35309e-06	lsm14b
ENSDARG00000027169	37.6606	-6.2753	1.2181	-5.15169	2.58143e-07	8.66402e-05	kpna7
ENSDARG00000027639	108.919	-8.39801	1.48614	-5.65089	1.59618e-08	7.35309e-06	zgc:165539
ENSDARG00000030357	57.9216	-2.56081	0.711554	-3.5989	0.000319562	0.0325013	zgc:66313
ENSDARG00000032156	29.7898	-7.53093	1.4501	-5.19339	2.06496e-07	7.13442e-05	zgc:171776
ENSDARG00000033231	13.9085	-4.34538	1.14649	-3.79016	0.000150548	0.0183263	mcm6l
ENSDARG00000034989	137.147	-8.26276	1.29527	-6.3792	1.78017e-10	1.54902e-07	retsatl
ENSDARG00000035171	16.5463	-7.66886	1.62643	-4.71516	2.41523e-06	0.000597299	btg4
ENSDARG00000035438	28239	-2.33957	0.645715	-3.62323	0.000290945	0.0305154	myhc4
ENSDARG00000035680	4.69731	-5.86213	1.6381	-3.57861	0.000345428	0.0346815	zgc:113424
ENSDARG00000036214	18.5068	-2.91921	0.657701	-4.4385	9.05878e-06	0.00174448	dazl
ENSDARG00000037532	30.535	-4.75164	0.846416	-5.61384	1.97882e-08	8.60935e-06	mcm3l
ENSDARG00000037995	73.1737	-3.14644	0.712032	-4.41897	9.91745e-06	0.00187904	gdf3
ENSDARG00000038720	56.8955	-9.4364	1.46412	-6.4451	1.15525e-10	1.08566e-07	si:ch211-14a17.7
ENSDARG00000039828	108.809	-5.51956	0.720936	-7.65611	1.91644e-14	6.93048e-11	zp3b
ENSDARG00000040081	18.636	-4.40363	0.969393	-4.54266	5.55479e-06	0.00119729	zp3d.1
ENSDARG00000040510	28.6864	-5.86447	1.26195	-4.64714	3.36576e-06	0.00080689	ca15b
ENSDARG00000040732	32.4795	-4.06635	0.608356	-6.68416	2.32257e-11	2.87191e-08	elavl2
ENSDARG00000041248	15.9503	-7.58287	1.33927	-5.66193	1.49678e-08	7.17658e-06	si:dkey-241l7.6
ENSDARG00000041301	204.185	-3.25968	0.907281	-3.59281	0.000327135	0.0331281	crybb3
ENSDARG00000042063	10.6591	-6.03395	1.74253	-3.46276	0.000534664	0.0481279	si:ch211-145c1.1
ENSDARG00000042129	97.3207	-9.23949	1.303	-7.09094	1.33199e-12	2.60782e-09	zp3a.1
ENSDARG00000042130	105.601	-8.00166	1.18534	-6.7505	1.47339e-11	1.9231e-08	zp3a.2
ENSDARG00000043236	30.7746	-5.64603	1.12057	-5.03855	4.69066e-07	0.000148922	ccna1
ENSDARG00000045423	175.154	-11.049	2.60087	-4.24819	2.15505e-05	0.00364249	si:ch211-146l10.8
ENSDARG00000045424	153.723	-10.8632	1.57014	-6.91865	4.55965e-12	6.69528e-09	zgc:173856
ENSDARG00000053877	10.9081	-5.41668	1.52568	-3.55035	0.000384723	0.0375049	cpdb
ENSDARG00000053963	37.6177	-4.76109	0.685747	-6.94293	3.84051e-12	6.39131e-09	npm2b
ENSDARG00000054374	28.9018	-3.42925	0.7271	-4.71633	2.40132e-06	0.000597299	alg13
ENSDARG00000055250	18.0544	-4.49627	1.06303	-4.22968	2.34026e-05	0.00387197	si:ch211-132b12.8
ENSDARG00000055415	41.9782	-9.00226	1.38306	-6.50895	7.5678e-11	8.08172e-08	zp2l1
ENSDARG00000055622	20.155	-2.13468	0.606501	-3.51966	0.000432099	0.0411001	zgc:153345
ENSDARG00000055655	6.1482	-5.19166	1.48511	-3.49582	0.000472614	0.0438878	birc5b
ENSDARG00000055833	6.18625	-6.27115	1.56033	-4.01913	5.84144e-05	0.00841956	si:dkey-216e24.3
ENSDARG00000055973	30.3052	-7.57812	1.53463	-4.93809	7.8892e-07	0.000228826	zar1l
ENSDARG00000056462	33.8931	-6.35783	1.13905	-5.58168	2.38202e-08	9.81812e-06	crp2
ENSDARG00000057328	17.4142	-6.09266	1.53639	-3.96558	7.32188e-05	0.0101188	cth1
ENSDARG00000058945	86.1836	-2.42295	0.48508	-4.99495	5.88508e-07	0.000175018	acot22
ENSDARG00000059252	74.531	-7.88943	1.34534	-5.86427	4.51124e-09	2.4088e-06	zpcx
ENSDARG00000061221	17.6214	-2.91488	0.815193	-3.57569	0.000349305	0.0349216	si:ch211-157j23.2
ENSDARG00000063670	21.2278	-3.08822	0.743318	-4.15464	3.25803e-05	0.00513719	gtf2a1l
ENSDARG00000067669	6.01098	-6.23094	1.66053	-3.75237	0.000175168	0.0204746	zglp1
ENSDARG00000068431	79.3484	-1.66509	0.451374	-3.68894	0.000225191	0.0250335	si:ch211-195h23.3
ENSDARG00000068465	21.0019	-5.10344	1.01418	-5.0321	4.85145e-07	0.000151973	zgc:136254
ENSDARG00000068593	6.83192	-6.39972	1.53233	-4.17647	2.96071e-05	0.0047319	CU326366.2
ENSDARG00000068760	3703.01	-4.22896	1.13984	-3.71013	0.000207154	0.0233984	tnks1bp1
ENSDARG00000069251	295.001	-6.30741	0.824874	-7.64652	2.06492e-14	6.93048e-11	si:dkeyp-50f7.2
ENSDARG00000069428	26.489	-7.38786	1.36711	-5.40401	6.51668e-08	2.55172e-05	slbp2
ENSDARG00000070178	9.87962	-3.96791	1.09662	-3.61831	0.000296528	0.0308258	zp3d.2
ENSDARG00000070709	246.567	-7.5544	0.986064	-7.66117	1.84251e-14	6.93048e-11	wu:fi42e03
ENSDARG00000070714	14.1554	-7.45066	1.54073	-4.83578	1.32621e-06	0.000366566	zgc:173544
ENSDARG00000071583	47.8929	-8.21552	1.38939	-5.91303	3.35865e-09	1.83507e-06	gtf3ab
ENSDARG00000071727	148.225	-5.95032	0.922202	-6.45229	1.1017e-10	1.07847e-07	si:dkey-37o8.1
ENSDARG00000073787	9.33223	-5.12809	1.33284	-3.84748	0.000119338	0.0151552	si:ch73-303b9.1
ENSDARG00000074289	93.317	-5.36772	0.742861	-7.22575	4.98359e-13	1.17084e-09	tuba4l
ENSDARG00000074764	37.4138	-6.5242	1.37585	-4.74195	2.11667e-06	0.000535185	zgc:171426
ENSDARG00000075113	19.7148	-3.71749	0.997467	-3.72693	0.000193825	0.0221055	nanog
ENSDARG00000075737	147.991	-8.50337	1.31193	-6.48158	9.07675e-11	9.2717e-08	zgc:165518
ENSDARG00000076474	26.1169	-5.96715	1.08541	-5.49758	3.85042e-08	1.53325e-05	org
ENSDARG00000076476	17.4284	-7.74229	1.62851	-4.75421	1.99224e-06	0.000514349	zgc:173770
ENSDARG00000077741	4.79961	-5.90941	1.69009	-3.4965	0.000471405	0.0438878	zgc:175135
ENSDARG00000078183	17.0922	-5.38192	1.24845	-4.31086	1.62618e-05	0.00285116	zgc:165453
ENSDARG00000078394	110.749	-8.75142	1.50485	-5.81547	6.04656e-09	3.08821e-06	CABZ01059627.1
ENSDARG00000078917	59.7871	-2.76655	0.660123	-4.19096	2.77774e-05	0.0045007	zgc:195245
ENSDARG00000079034	197.012	-6.3548	0.711356	-8.93336	4.1325e-19	4.85445e-15	si:dkey-19b23.11
ENSDARG00000079681	145.784	-8.47051	1.22153	-6.93436	4.0806e-12	6.39131e-09	CABZ01059627.2
ENSDARG00000079957	15.3285	-3.08995	0.823393	-3.7527	0.00017494	0.0204746	eloal
ENSDARG00000079992	12.2303	-4.39422	1.18515	-3.70772	0.000209135	0.0235091	senp6b
ENSDARG00000086221	11.2764	-7.11586	1.40125	-5.07824	3.80952e-07	0.000124307	si:ch211-226h8.4
ENSDARG00000086247	16.8121	-5.99704	1.32639	-4.52134	6.145e-06	0.00127762	si:ch73-189n23.1
ENSDARG00000086352	17.9494	-7.77991	1.49943	-5.18857	2.11914e-07	7.21553e-05	zp2.1
ENSDARG00000086522	14.6622	-7.49381	1.65508	-4.52777	5.96097e-06	0.00126168	zp2.5
ENSDARG00000086529	29.4581	-6.15438	1.17807	-5.22411	1.74996e-07	6.42398e-05	si:dkey-90l23.2
ENSDARG00000086859	63.5372	-6.2088	0.9825	-6.31939	2.62591e-10	2.05644e-07	qdprb2
ENSDARG00000086956	6.38517	-6.21333	1.57223	-3.95192	7.75252e-05	0.0106513	si:dkey-241l7.3
ENSDARG00000087166	11.5529	-5.34304	1.47594	-3.62009	0.0002945	0.030751	figla
ENSDARG00000087392	70.8374	-7.96005	1.4142	-5.62864	1.81637e-08	8.2065e-06	si:ch73-160p18.3
ENSDARG00000087961	7.84332	-6.58981	1.64522	-4.00544	6.19031e-05	0.00881424	avd
ENSDARG00000087996	13.7456	-5.59833	1.29561	-4.32099	1.5533e-05	0.00274404	pabpn1l
ENSDARG00000088713	10.5085	-7.00434	1.38245	-5.06662	4.04937e-07	0.000130323	si:ch211-226h8.14
ENSDARG00000088989	23.3893	-8.12497	1.3517	-6.01091	1.8449e-09	1.0836e-06	si:dkey-241l7.5
ENSDARG00000089567	38.6517	-6.35474	1.44073	-4.41079	1.02996e-05	0.00192046	patl2
ENSDARG00000089765	7.92447	-6.61988	1.57672	-4.19852	2.6866e-05	0.00438326	si:ch211-286b5.4
ENSDARG00000089802	10.2693	-3.58518	0.952727	-3.76307	0.000167839	0.0199152	akap1a
ENSDARG00000089966	7.57523	-5.5429	1.43329	-3.86726	0.000110066	0.0142867	si:zfos-1505d6.3
ENSDARG00000090118	10.7388	-7.05189	1.65048	-4.27262	1.93187e-05	0.00331295	qdprb2
ENSDARG00000090237	9.6853	-6.83559	1.41257	-4.83913	1.3041e-06	0.000364744	zp2.3
ENSDARG00000090768	214.034	-9.01691	1.15535	-7.80451	5.97323e-15	4.67784e-11	zp3.2
ENSDARG00000090822	46.6271	-9.15094	1.46602	-6.24202	4.31959e-10	3.17139e-07	zgc:171517
ENSDARG00000090870	357.304	-12.0773	2.44279	-4.94405	7.65146e-07	0.000224704	si:ch1073-263o8.2
ENSDARG00000092057	55.5132	-7.26541	1.52788	-4.75523	1.98217e-06	0.000514349	si:dkey-90l23.1
ENSDARG00000092090	5.31475	-6.0574	1.6697	-3.62784	0.000285806	0.0301109	si:ch211-125e6.12
ENSDARG00000092498	27.5329	-5.85995	1.11133	-5.27293	1.34262e-07	5.08767e-05	si:dkeyp-46h3.2
ENSDARG00000092887	8.9379	-5.78006	1.62135	-3.56497	0.000363895	0.0357713	si:dkeyp-46h3.3
ENSDARG00000092919	19.0902	-7.87313	1.56753	-5.02262	5.09708e-07	0.000156702	zp3c
ENSDARG00000092924	135.683	-9.73411	1.61234	-6.03724	1.56777e-09	9.44439e-07	zgc:171474
ENSDARG00000093216	202.153	-8.96336	1.4428	-6.21246	5.21613e-10	3.71357e-07	si:ch211-146l10.7
ENSDARG00000093255	219.779	-11.3762	2.9212	-3.89435	9.84608e-05	0.0128513	si:dkey-229d11.3
ENSDARG00000093353	77.0389	-9.86466	2.67424	-3.68877	0.000225341	0.0250335	si:ch211-263m18.4
ENSDARG00000093841	17.2006	-5.91144	1.23204	-4.79811	1.60172e-06	0.000432537	si:ch211-12h2.6
ENSDARG00000093886	26.3347	-7.35247	1.31253	-5.60173	2.12218e-08	8.90331e-06	tmsb5
ENSDARG00000094055	31.016	-3.6536	1.05314	-3.46925	0.000521917	0.0475268	si:dkey-88l16.3
ENSDARG00000094370	12.5582	-7.27926	1.54573	-4.70927	2.48609e-06	0.000602146	si:ch211-125e6.13
ENSDARG00000094392	199.546	-10.2968	2.28277	-4.51067	6.46229e-06	0.00132022	si:dkey-229d11.5
ENSDARG00000094616	13.1792	-7.33893	1.64469	-4.46218	8.11284e-06	0.0015926	zgc:113984
ENSDARG00000095281	237.261	-9.86027	1.55732	-6.33158	2.42668e-10	1.9809e-07	zgc:152652
ENSDARG00000095463	80.7472	-9.93274	2.44218	-4.06716	4.75902e-05	0.00712156	si:ch73-90k17.1
ENSDARG00000095486	31.4261	-8.58516	1.54362	-5.56171	2.67146e-08	1.08213e-05	CU467646.2
ENSDARG00000095741	61.1541	-7.8435	1.28591	-6.09957	1.06357e-09	6.7534e-07	ddx41
ENSDARG00000095930	48939.3	-1.96578	0.546138	-3.59941	0.000318934	0.0325013	myha
ENSDARG00000096095	77.0939	-5.47522	0.874138	-6.26356	3.76283e-10	2.85174e-07	buc
ENSDARG00000096449	11.6355	-3.46951	0.903037	-3.84204	0.000122014	0.0153294	si:ch211-194e1.7
ENSDARG00000096603	19.6199	-2.48184	0.66229	-3.74737	0.000178699	0.0206816	bmb
ENSDARG00000096628	25.1891	-4.85243	1.014	-4.78543	1.70619e-06	0.000455514	buc2l
ENSDARG00000099044	22.8315	-8.12753	1.35981	-5.97696	2.27334e-09	1.30268e-06	BX548000.1
ENSDARG00000099060	204.903	-7.9061	1.07092	-7.38255	1.5529e-13	4.56048e-10	zgc:111868
ENSDARG00000099967	17.8988	-7.77897	1.64052	-4.74178	2.11851e-06	0.000535185	CU929143.1
ENSDARG00000100528	11.8321	-3.4533	0.90063	-3.83432	0.000125914	0.0157353	map1lc3c
ENSDARG00000102892	134.107	-8.33017	1.08029	-7.71104	1.24801e-14	6.93048e-11	h1m
ENSDARG00000103024	142.751	-8.44982	1.31495	-6.42598	1.31022e-10	1.18393e-07	zgc:175136
ENSDARG00000104170	82.4309	-8.17741	1.40123	-5.83588	5.35076e-09	2.79357e-06	si:dkey-208k4.2
ENSDARG00000105043	20.9144	-7.99871	1.42672	-5.60637	2.0661e-08	8.82563e-06	si:dkey-152b24.6
ENSDARG00000105335	7.7589	-6.49131	1.64939	-3.93558	8.2995e-05	0.011271	si:dkey-241l7.2
ENSDARG00000105346	78.1628	-9.8925	1.39143	-7.10957	1.16402e-12	2.48614e-09	zp2.2
ENSDARG00000105443	117.961	-3.11416	0.852416	-3.65334	0.000258854	0.0279812	si:ch211-63p21.8
ENSDARG00000105712	35.1401	-7.79106	1.49698	-5.20452	1.94497e-07	6.92351e-05	CU467646.7
ENSDARG00000109055	10.2627	-4.25052	1.17865	-3.60625	0.000310652	0.0320108	ftr81
ENSDARG00000110137	7.09142	-5.42017	1.43583	-3.77493	0.000160051	0.0191849	si:dkey-240e12.6
ENSDARG00000114958	46.6614	-8.19623	1.33072	-6.15924	7.30958e-10	4.77032e-07	zp3
ENSDARG00000115205	39.2787	-7.95086	1.52927	-5.19913	2.00223e-07	7.02096e-05	zgc:171445
ENSDARG00000115457	64.5225	-7.91124	1.24972	-6.33041	2.44514e-10	1.9809e-07	zp3.2
ENSDARG00000115817	90.6678	-7.90734	1.27964	-6.17935	6.43668e-10	4.44775e-07	si:dkey-46g23.2
ENSDARG00000116005	115.457	-8.27429	1.3417	-6.167	6.95966e-10	4.67172e-07	zgc:171446
ENSDARG00000116193	25.2927	-7.31862	1.61852	-4.52179	6.13179e-06	0.00127762	LO018315.6
ENSDARG00000116290	21.8635	-7.11473	1.36154	-5.2255	1.73684e-07	6.42398e-05	si:ch211-250e5.16
ENSDARG00000116512	106.525	-10.335	1.52068	-6.79635	1.07306e-11	1.48298e-08	CR792441.1
ENSDARG00000117285	210.237	-11.3126	2.13818	-5.29076	1.21811e-07	4.69153e-05	CABZ01059627.3
ENSDARG00000117589	6.83192	-6.39972	1.53233	-4.17647	2.96071e-05	0.0047319	BX537276.1
ENSDARG00000117632	14.8115	-6.55285	1.5983	-4.09987	4.13377e-05	0.00630641	CU019646.1
DEGsj2ej upregulated in solvent control juvenile
gene id	baseMean	log2FoldChange	lfcSE	stat	pvalue	padj	gene name
ENSDARG00000022660	201.011	4.56912	1.10781	4.12446	3.71602e-05	0.00570615	armc2
ENSDARG00000028367	820.773	4.11735	0.451876	9.11168	8.11197e-20	1.90583e-15	sult2st3
ENSDARG00000030641	235.702	4.28624	1.12539	3.80868	0.000139708	0.0172545	letmd1
ENSDARG00000036876	343.401	2.56336	0.695026	3.68815	0.000225892	0.0250335	zgc:153284
ENSDARG00000038040	155.394	2.46586	0.708368	3.48104	0.000499467	0.0460176	tpk1
ENSDARG00000039422	107.95	3.11685	0.88176	3.5348	0.000408082	0.0391326	fuom
ENSDARG00000044135	54.1217	3.24356	0.802915	4.03974	5.35114e-05	0.00785748	cenpp
ENSDARG00000044895	158.609	1.51948	0.417215	3.64196	0.000270567	0.0288941	fmoda
ENSDARG00000055192	1692.96	1.62296	0.401149	4.04578	5.21491e-05	0.0077056	zgc:136930
ENSDARG00000056458	23.1578	6.84374	1.68089	4.07149	4.67136e-05	0.00703519	lhfpl5b
ENSDARG00000056873	27.9202	3.33119	0.850657	3.91602	9.00218e-05	0.0120169	and3
ENSDARG00000070432	568.498	2.51767	0.724062	3.47715	0.000506777	0.0465086	ino80
ENSDARG00000073874	20.2437	3.51886	0.932969	3.77168	0.000162149	0.0193377	crygm2d6
ENSDARG00000074071	68.4706	3.45649	0.964808	3.58257	0.000340227	0.0343059	mrnip
ENSDARG00000074565	75.6938	3.21626	0.880549	3.65256	0.000259637	0.0279812	pusl1
ENSDARG00000075909	73.4774	4.48207	1.22623	3.65516	0.000257026	0.0279563	slc35f3a
ENSDARG00000079302	248.648	3.10096	0.66899	4.63529	3.56439e-06	0.000845204	and2
ENSDARG00000081369	656.261	5.44133	1.12369	4.84238	1.28294e-06	0.000363149	NC_002333.9
ENSDARG00000088514	505.51	1.53682	0.357277	4.3015	1.69646e-05	0.00295235	and1
ENSDARG00000089124	21.981	4.11641	1.18835	3.46396	0.000532291	0.0480987	hbae1.3
ENSDARG00000089475	7.7445	4.38669	1.25103	3.50646	0.000454104	0.0425049	hbae1.1
ENSDARG00000090268	1083.87	1.78355	0.387971	4.59711	4.28382e-06	0.000996476	krtt1c19e
ENSDARG00000090945	164.855	3.09192	0.760826	4.0639	4.82598e-05	0.00717606	si:ch211-170d8.8
ENSDARG00000092533	22.9218	4.70776	1.36257	3.45506	0.00055018	0.0493356	si:ch211-133l5.4
ENSDARG00000092947	218.961	1.76807	0.471675	3.7485	0.000177895	0.0206816	cyt1
ENSDARG00000093010	29.8307	6.02086	1.71359	3.51359	0.000442097	0.0417133	BX511259.1
ENSDARG00000093219	101.343	4.83033	1.26857	3.80768	0.000140274	0.0172545	BX936308.2
ENSDARG00000093627	29.6069	5.72286	1.60281	3.57052	0.000356277	0.035318	BX537143.1
ENSDARG00000093857	59.4747	2.70383	0.692198	3.90615	9.37781e-05	0.0123085	si:dkey-79f11.10
ENSDARG00000094110	15.5005	7.26745	1.82976	3.97182	7.13267e-05	0.00991567	AL954145.1
ENSDARG00000094362	850.8	5.64489	1.27965	4.41128	1.02759e-05	0.00192046	CR762497.1
ENSDARG00000094406	24.283	6.28846	1.65861	3.7914	0.000149802	0.0183263	CU633933.1
ENSDARG00000094447	24.0478	5.96486	1.50019	3.97608	7.00616e-05	0.00985646	CR354556.2
ENSDARG00000094480	48.974	6.41512	1.63802	3.91639	8.98837e-05	0.0120169	BX927121.1
ENSDARG00000094692	88.2154	5.81655	1.3741	4.23299	2.30602e-05	0.00384239	CR384089.1
ENSDARG00000094912	67.0423	6.9051	1.5374	4.49142	7.07487e-06	0.00143291	CR749775.1
ENSDARG00000094924	23.0854	5.74858	1.62257	3.54289	0.000395767	0.0384221	CR735104.1
ENSDARG00000095056	19.0463	7.56561	1.82399	4.14784	3.35632e-05	0.00522208	CT573133.1
ENSDARG00000095724	56.282	2.34558	0.641324	3.6574	0.00025479	0.027842	si:ch211-196c10.15
ENSDARG00000095939	157.903	5.97013	1.25146	4.77052	1.8375e-06	0.000485058	si:ch73-226l13.2
ENSDARG00000095950	32.1964	5.76902	1.39045	4.14904	3.3387e-05	0.00522208	BX465868.1
ENSDARG00000096369	38.1033	5.24992	1.41201	3.71806	0.000200758	0.0227856	CT573133.2
ENSDARG00000096489	76.0544	5.53522	1.14883	4.81812	1.44918e-06	0.000395897	BX248324.1
ENSDARG00000096881	32.2668	5.7596	1.6513	3.48792	0.000486792	0.0450264	BX322538.1
ENSDARG00000096894	99.225	8.26705	1.64644	5.02117	5.1358e-07	0.000156702	CU628002.1
ENSDARG00000097025	36.051	4.79353	1.11719	4.29072	1.78095e-05	0.00307659	CR354383.1
ENSDARG00000097040	30.5185	5.67388	1.28396	4.41904	9.91404e-06	0.00187904	CT025745.1
ENSDARG00000097118	242.622	3.35709	0.583917	5.74925	8.96416e-09	4.38758e-06	si:dkey-33c14.3
ENSDARG00000097120	23.4066	7.8634	1.75693	4.47565	7.61795e-06	0.00152971	AL935115.1
ENSDARG00000097168	52.7382	6.8424	1.56317	4.37726	1.20181e-05	0.00218388	CR749752.1
ENSDARG00000097234	138.025	5.78716	1.29447	4.47068	7.79705e-06	0.00155241	AL929435.1
ENSDARG00000097336	130.098	5.41599	1.19483	4.53285	5.8194e-06	0.00124292	CR759841.1
ENSDARG00000097345	58.5818	7.04501	1.53873	4.57845	4.68426e-06	0.00104811	AL935186.2
ENSDARG00000097375	28.9133	4.80787	1.28904	3.72981	0.000191624	0.021961	BX248418.2
ENSDARG00000097378	59.2977	6.1139	1.40677	4.34607	1.38597e-05	0.00248565	CR387933.1
ENSDARG00000097511	48.7855	8.92649	2.49842	3.57285	0.000353121	0.0351535	BX890629.1
ENSDARG00000097525	75.7928	6.97877	1.39117	5.0165	5.26223e-07	0.000158501	AL928724.1
ENSDARG00000097538	13.293	7.04486	1.83259	3.84421	0.000120942	0.0152764	CR627496.1
ENSDARG00000097552	29.1206	6.03852	1.66995	3.61598	0.000299208	0.0309674	AL772362.1
ENSDARG00000097556	44.3881	3.45319	0.756177	4.56664	4.95614e-06	0.00108822	cyp8b2
ENSDARG00000097559	56.4408	3.82797	0.628705	6.08865	1.13869e-09	7.04012e-07	cyp8b3
ENSDARG00000097561	63.9553	5.49466	1.42288	3.86166	0.00011262	0.0144584	CR847503.2
ENSDARG00000097594	23.6821	7.88081	1.82385	4.32098	1.5534e-05	0.00274404	FP236741.1
ENSDARG00000097690	113.404	6.10878	1.29693	4.71018	2.47504e-06	0.000602146	BX629346.2
ENSDARG00000097738	582.991	4.31013	0.938887	4.59068	4.41796e-06	0.0010176	AL929222.2
ENSDARG00000097759	36.9841	5.98615	1.48833	4.02205	5.76947e-05	0.00836715	CR628327.1
ENSDARG00000097896	82.2288	4.19257	1.15508	3.62969	0.000283762	0.0300559	BX000451.1
ENSDARG00000097932	103.735	6.14383	1.3441	4.57098	4.85447e-06	0.00107595	BX510649.1
ENSDARG00000097996	33.0022	7.42395	1.69649	4.37606	1.20841e-05	0.00218388	CR848784.1
ENSDARG00000098015	45.5251	4.98838	1.23777	4.03014	5.57428e-05	0.0081343	CT573139.2
ENSDARG00000099206	23.5077	5.08135	1.47146	3.45327	0.000553837	0.0494747	CR855379.1
ENSDARG00000099295	1592.91	8.43824	1.72948	4.87907	1.06589e-06	0.000305391	BX511034.4
ENSDARG00000099680	178.707	7.35243	2.09133	3.51568	0.000438636	0.0415536	BX004980.1
ENSDARG00000100427	32.5159	4.93875	1.39553	3.53897	0.000401692	0.0388368	BX547934.2
ENSDARG00000101198	109.061	7.00773	1.37547	5.09478	3.49155e-07	0.000115536	BX927181.3
ENSDARG00000101214	118.008	4.48787	1.10042	4.07834	4.5358e-05	0.00687511	pkd1l2b
ENSDARG00000101563	30.4666	5.71389	1.30555	4.37662	1.20533e-05	0.00218388	CR354430.4
ENSDARG00000101935	291.017	4.32344	1.08157	3.99738	6.40474e-05	0.00906464	BX088707.1
ENSDARG00000102297	30.1524	7.22931	1.65013	4.38106	1.18105e-05	0.00218388	CU929307.1
ENSDARG00000102385	43.5565	5.26553	1.34601	3.91195	9.15533e-05	0.0121523	CR774179.2
ENSDARG00000103166	41.3372	5.02688	1.27828	3.93254	8.40529e-05	0.0113491	FP245458.1
ENSDARG00000103488	76.634	5.22065	1.43841	3.62947	0.000284005	0.0300559	CR356246.1
ENSDARG00000104037	218.213	5.5705	1.24854	4.46161	8.13452e-06	0.0015926	si:dkey-74k8.4
ENSDARG00000104273	27.7433	4.53216	1.27079	3.56642	0.000361897	0.0357244	BX664721.3
ENSDARG00000104359	374.907	1.11854	0.318838	3.50817	0.000451194	0.0424014	anxa1c
ENSDARG00000105436	10.2226	6.66307	1.75917	3.78763	0.000152094	0.018419	FQ976909.1
ENSDARG00000105555	31.5788	6.53975	1.6603	3.93889	8.1861e-05	0.0111816	BX663605.1
ENSDARG00000105638	206.277	7.25803	1.99171	3.64412	0.000268313	0.0287842	CT027989.1
ENSDARG00000106560	14.53	6.16078	1.73497	3.55095	0.000383843	0.0375049	MCMDC2
ENSDARG00000109373	117.187	5.24334	1.14403	4.58323	4.5784e-06	0.00104432	tmbim1b
ENSDARG00000109508	25.2293	5.37348	1.43457	3.7457	0.00017989	0.0207173	BX323459.1
ENSDARG00000109841	28.7921	6.40501	1.658	3.86309	0.000111962	0.014453	BX664742.3
ENSDARG00000111107	659.275	5.2381	1.25749	4.16552	3.10645e-05	0.00493129	CT009620.1
ENSDARG00000111911	80.029	5.17376	1.37824	3.7539	0.000174103	0.0204746	CR932017.1
ENSDARG00000111952	12.7219	6.98126	1.83141	3.81196	0.00013787	0.0171382	CT027583.1
ENSDARG00000112674	31.6475	2.7288	0.643425	4.24105	2.22472e-05	0.0037334	AL954682.1
ENSDARG00000112957	31.9646	4.60614	1.32883	3.46632	0.000527639	0.0478623	CT009745.1
ENSDARG00000113187	82.62	6.1427	1.45626	4.21815	2.46313e-05	0.00404677	BX957362.5
ENSDARG00000114237	393.092	4.42879	0.955846	4.63337	3.59753e-06	0.000845204	bcl2l16
ENSDARG00000114963	18.9955	6.53103	1.72707	3.78157	0.000155842	0.0187761	BX901962.4
ENSDARG00000115672	60.1101	7.03242	1.55903	4.51077	6.45923e-06	0.00132022	CU694255.2
ENSDARG00000116939	462.19	5.49136	1.28905	4.26002	2.04409e-05	0.00348	CR759875.1
ENSDARG00000117117	24.5756	6.99799	1.76116	3.9735	7.08227e-05	0.00990422	CR352209.2
