# Supplementary material for: Anti-masculinization induced by aromatase inhibitors in adult female zebrafish
Source: BMC Genomics. 2020 Jan 7;21:22. doi: 10.1186/s12864-019-6437-z (PMC6947999; doi:10.1186/s12864-019-6437-z)
Supplement: Supplementary file 13 — Additional file 13. The summary of differently expressed genes in all the groups. [file 12864_2019_6437_MOESM13_ESM.xlsx]

## Sheet: Sheet1
Item	Gene number
DEGscF-scM upregulated in solvent control female	3927
DEGscF-scM upregulated in solvent control male	6797
DEGscM-emM upregulated in solvent control male	41
DEGscM-emM upregulated in EM-treated male	100
DEGemF-scF upregulted in solvent control female	178
DEGemF-scF upregulted in EM-treated female	370
DEGscJ-emJ upregulated in solvent control juvenile	103
DEGscJ-emJ upregulated in EM-treated juvenile	160
DEGscF-ncF upregulated in solvent control female	3575
DEGscF-ncF downregulated in solvent control female	3973
